# Supplementary material for: 4-[(2-Hydr­oxy-1-naphth­yl)methyl­idene­amino]benzoic acid
Source: Acta Crystallogr Sect E Struct Rep Online. 2008 Mar 7;64(Pt 4):o682. doi: 10.1107/S1600536808006107 (PMC2960922; doi:10.1107/S1600536808006107)
Supplement: Supplementary file 1 [file e-64-0o682-sup1.cif]

##############################################################################
###                                                                        ###
###        Electronic paper (Acta Crystallographica Section E)             ###
###                                                                        ###
##############################################################################
#                                                                            #
# This CIF contains the data in a paper accepted for publication in Acta     #
# Crystallographica Section E. It conforms to the requirements of Notes      #
# for Authors for Section E, and has been peer reviewed under the auspices   #
# of the IUCr Commission on Journals.                                        #
#                                                                            #
# Full details of the Crystallographic Information File format               #
# are given in the paper "The Crystallographic Information File (CIF):       #
# a New Standard Archive File for Crystallography" by S. R. Hall, F. H.      #
# Allen and I. D. Brown [Acta Cryst. (1991), A47, 655-685].                  #
#                                                                            #
# The current version of the core CIF dictionary is obtainable from          #
# ftp://ftp.iucr.org/pub/cif_core.dic. The current version number is 2.4.    #
#                                                                            #
# Software is freely available for graphical display of the structure(s) in  #
# this CIF.  For information consult the CIF home page http://www.iucr.org/  #
# cif/home.html                                                              #
#                                                                            #
# This file may be used for bona fide research purposes within the           #
# scientific community so long as proper attribution is given to the journal # 
# article from which it was obtained.                                        #
#                                                                            #
##############################################################################
                                             
data_global
_audit_creation_method     'PLATON <TABLE ACC> option'
_journal_date_recd_electronic     2008-03-03
_journal_date_accepted     2008-03-05
_journal_name_full     'Acta Crystallographica, Section E'
_journal_year     2008
_journal_volume     64
_journal_issue      4
_journal_page_first     o682
_journal_page_last     o682
_journal_paper_category     QO
_journal_coeditor_code     HB2705
_publ_contact_author_name
;
Mehmet Akkurt
;
_publ_contact_author_address
; Department of Physics
  Faculty of Arts and Sciences
  Erciyes University
  38039 Kayseri
  Turkey
;
_publ_contact_author_email     akkurt@erciyes.edu.tr
_publ_contact_author_fax     '+90-352-4374933'
_publ_contact_author_phone     '+90-352-4374901 extra 33106'
_publ_section_title
;
4-[(2-Hydroxy-1-naphthyl)methylideneamino]benzoic acid
;
loop_
    _publ_author_name
    _publ_author_address
    'Mehmet Akkurt'
; Department of Physics
  Faculty of Arts and Sciences
  Erciyes University
  38039 Kayseri
  Turkey
;
    'Sema \"Ozt\"urk Y\?ild\?ir\?im'
; Department of Physics
  Faculty of Arts and Sciences
  Erciyes University
  38039 Kayseri
  Turkey
;
    'Abdullah Mohamed Asiri'
;
Chemistry Department
Faculty of Science
King Abdul-Aziz University
P. O. Box 80203
Jeddah 21589
Saudi Arabia
;
    'Vickie McKee'
;
   Department of Chemistry
   Loughborough University
   Leicestershire LE11 3TU
   England
;
data_I
_chemical_name_systematic
;
4-[(2-Hydroxy-1-naphthyl)methylideneamino]benzoic acid
;
_chemical_name_common     ?
_chemical_formula_moiety     'C18 H13 N O3'
_chemical_formula_sum     'C18 H13 N O3'
_chemical_formula_iupac     'C18 H13 N O3'
_chemical_formula_weight     291.29
_chemical_melting_point     ?
_symmetry_cell_setting     monoclinic
_symmetry_space_group_name_H-M     'C 2/c'
_symmetry_space_group_name_Hall     '-C 2yc'
loop_
    _symmetry_equiv_pos_site_id
    _symmetry_equiv_pos_as_xyz
    1 x,y,z
    2 -x,y,1/2-z
    3 -x,-y,-z
    4 x,-y,1/2+z
    5 1/2+x,1/2+y,z
    6 1/2-x,1/2+y,1/2-z
    7 1/2-x,1/2-y,-z
    8 1/2+x,1/2-y,1/2+z
_cell_length_a     14.7490(12)
_cell_length_b     4.9850(4)
_cell_length_c     36.750(3)
_cell_angle_alpha     90
_cell_angle_beta     91.3050(10)
_cell_angle_gamma     90
_cell_volume     2701.3(4)
_cell_formula_units_Z     8
_cell_measurement_reflns_used     3973
_cell_measurement_theta_min     2.22
_cell_measurement_theta_max     28.82
_cell_measurement_temperature     150(2)
_cell_special_details
;
;
_exptl_crystal_description     'lath'
_exptl_crystal_colour     'orange'
_exptl_crystal_size_max     0.31
_exptl_crystal_size_mid     0.19
_exptl_crystal_size_min     0.09
_exptl_crystal_size_rad     ?
_exptl_crystal_density_diffrn     1.433
_exptl_crystal_density_meas     ?
_exptl_crystal_density_method     'Not Measured'
_exptl_crystal_F_000     1216
_exptl_absorpt_coefficient_mu     0.098
_exptl_absorpt_correction_type     'multi-scan'
_exptl_absorpt_process_details     '(SADABS; Bruker, 2005)'
_exptl_absorpt_correction_T_min     0.970
_exptl_absorpt_correction_T_max     0.991
_exptl_special_details
;
;
_diffrn_ambient_temperature     150(2)
_diffrn_radiation_type     'MoK\a'
_diffrn_radiation_wavelength     0.71069
_diffrn_radiation_source     'sealed tube'
_diffrn_radiation_monochromator     'graphite'
_diffrn_measurement_device_type     'Bruker APEXII CCD'
_diffrn_measurement_method     '\f and \w'
_diffrn_detector_area_resol_mean     ?
_diffrn_reflns_number     13445
_diffrn_reflns_av_R_equivalents     0.0309
_diffrn_reflns_av_sigmaI/netI     0.0297
_diffrn_reflns_theta_min     2.22
_diffrn_reflns_theta_max     28.86
_diffrn_reflns_theta_full     28.86
_diffrn_measured_fraction_theta_max     0.990
_diffrn_measured_fraction_theta_full     0.990
_diffrn_reflns_limit_h_min     -20
_diffrn_reflns_limit_h_max     19
_diffrn_reflns_limit_k_min     -6
_diffrn_reflns_limit_k_max     6
_diffrn_reflns_limit_l_min     -49
_diffrn_reflns_limit_l_max     49
_diffrn_reflns_reduction_process
;
;
_diffrn_standards_number     0
_diffrn_standards_interval_count     .
_diffrn_standards_interval_time     .
_diffrn_standards_decay_%     ?
_refine_special_details
;
 Refinement on F^2^ for ALL reflections except those
 flagged by the user for potential systematic errors.
 Weighted R-factors wR and all goodnesses of fit S
 are based on F^2^, conventional R-factors R are based
 on F, with F set to zero for negative F^2^. The
 observed criterion of F^2^ > 2sigma(F^2^) is used only
 for calculating -R-factor-obs etc. and is not
 relevant to the choice of reflections for refinement.
 R-factors based on F^2^ are statistically about twice
 as large as those based on F, and R-factors based on
 ALL data will be even larger.
;
_reflns_number_total     3520
_reflns_number_gt     2761
_reflns_threshold_expression     I>2\s(I)
_refine_ls_structure_factor_coef     Fsqd
_refine_ls_matrix_type     full
_refine_ls_R_factor_all     0.0647
_refine_ls_R_factor_gt     0.0501
_refine_ls_wR_factor_gt     0.1349
_refine_ls_wR_factor_ref     0.1446
_refine_ls_goodness_of_fit_ref     1.074
_refine_ls_restrained_S_all     1.074
_refine_ls_number_reflns     3520
_refine_ls_number_parameters     210
_refine_ls_number_restraints     0
_refine_ls_number_constraints     ?
_refine_ls_hydrogen_treatment     constr
_refine_ls_weighting_scheme     'calc'
_refine_ls_weighting_details
         'calc w=1/[\s^2^(Fo^2^)+(0.0792P)^2^+1.0642P] where P=(Fo^2^+2Fc^2^)/3'
_atom_sites_solution_hydrogens     'geom'
_atom_sites_solution_primary     'direct'
_atom_sites_solution_secondary     'difmap'
_refine_ls_shift/su_max     0.000
_refine_ls_shift/su_mean     0.000
_refine_diff_density_max     0.587
_refine_diff_density_min     -0.330
_refine_ls_extinction_method     none
_refine_ls_abs_structure_details     ?
_refine_ls_abs_structure_Flack     .
loop_
    _atom_type_symbol
    _atom_type_description
    _atom_type_scat_dispersion_real
    _atom_type_scat_dispersion_imag
    _atom_type_scat_source
    O O 0.0106 0.0060 'International Tables Vol C Tables 4.2.6.8 and 6.1.1.4'
    N N 0.0061 0.0033 'International Tables Vol C Tables 4.2.6.8 and 6.1.1.4'
    H H 0.0000 0.0000 'International Tables Vol C Tables 4.2.6.8 and 6.1.1.4'
    C C 0.0033 0.0016 'International Tables Vol C Tables 4.2.6.8 and 6.1.1.4'
_computing_data_collection     'APEX2 (Bruker, 2005)'
_computing_cell_refinement     'APEX2 (Bruker, 2005)'
_computing_structure_solution     'SIR97 (Altomare <i>et al.</i>,  1999)'
_computing_structure_refinement     'SHELXL97 (Sheldrick, 2008)'
_computing_molecular_graphics     'ORTEP-3 for Windows (Farrugia, 1997)'
_computing_publication_material     'WinGX (Farrugia, 1999)'
loop_
    _atom_site_type_symbol
    _atom_site_label
    _atom_site_fract_x
    _atom_site_fract_y
    _atom_site_fract_z
    _atom_site_U_iso_or_equiv
    _atom_site_thermal_displace_type
    _atom_site_calc_flag
    _atom_site_refinement_flags
    _atom_site_occupancy
    O O1 0.11588(7) 0.8430(3) 0.11623(4) 0.0398(4) Uani . . 1.000
    O O2 0.39188(7) -0.3435(2) 0.00066(3) 0.0295(3) Uani . . 1.000
    O O3 0.52323(6) -0.2551(2) 0.03002(3) 0.0277(3) Uani . . 1.000
    N N1 0.26607(8) 0.6069(2) 0.10400(3) 0.0232(3) Uani . . 1.000
    C C1 0.15748(10) 0.9891(3) 0.13926(4) 0.0293(4) Uani . . 1.000
    C C2 0.10809(11) 1.1871(4) 0.15946(5) 0.0387(5) Uani . . 1.000
    C C3 0.14890(11) 1.3471(3) 0.18415(5) 0.0368(5) Uani . . 1.000
    C C4 0.24458(10) 1.3336(3) 0.19194(4) 0.0273(4) Uani . . 1.000
    C C5 0.28528(12) 1.5100(3) 0.21737(4) 0.0333(4) Uani . . 1.000
    C C6 0.37653(13) 1.5035(3) 0.22449(4) 0.0367(5) Uani . . 1.000
    C C7 0.43000(12) 1.3207(3) 0.20591(5) 0.0382(5) Uani . . 1.000
    C C8 0.39165(11) 1.1460(3) 0.18077(4) 0.0328(4) Uani . . 1.000
    C C9 0.29754(10) 1.1446(3) 0.17322(4) 0.0235(4) Uani . . 1.000
    C C10 0.25387(9) 0.9658(3) 0.14694(4) 0.0227(3) Uani . . 1.000
    C C11 0.30277(9) 0.7702(3) 0.12869(4) 0.0222(3) Uani . . 1.000
    C C12 0.31172(9) 0.4082(3) 0.08444(4) 0.0216(3) Uani . . 1.000
    C C13 0.26106(9) 0.2595(3) 0.05899(4) 0.0237(4) Uani . . 1.000
    C C14 0.30229(9) 0.0589(3) 0.03908(4) 0.0236(4) Uani . . 1.000
    C C15 0.39461(9) 0.0041(3) 0.04452(4) 0.0212(3) Uani . . 1.000
    C C16 0.44479(9) 0.1537(3) 0.07000(4) 0.0237(4) Uani . . 1.000
    C C17 0.40437(9) 0.3544(3) 0.08974(4) 0.0237(4) Uani . . 1.000
    C C18 0.44065(9) -0.2106(3) 0.02406(4) 0.0224(3) Uani . . 1.000
    H HO1 0.15250 0.74990 0.10550 0.0600 Uiso calc R 1.000
    H H2 0.04600 1.20430 0.15520 0.053(6) Uiso calc R 1.000
    H HO2 0.42310 -0.45920 -0.00880 0.0440 Uiso calc R 1.000
    H H3 0.11410 1.47080 0.19660 0.046(5) Uiso calc R 1.000
    H H5 0.24950 1.63300 0.22950 0.041(5) Uiso calc R 1.000
    H H6 0.40270 1.61950 0.24150 0.045(5) Uiso calc R 1.000
    H H7 0.49230 1.31630 0.21050 0.058(6) Uiso calc R 1.000
    H H8 0.42870 1.02670 0.16860 0.037(5) Uiso calc R 1.000
    H H11 0.36440 0.75340 0.13410 0.0270 Uiso calc R 1.000
    H H13 0.19960 0.29500 0.05540 0.0280 Uiso calc R 1.000
    H H14 0.26850 -0.03930 0.02210 0.031(4) Uiso calc R 1.000
    H H16 0.50620 0.11760 0.07370 0.022(4) Uiso calc R 1.000
    H H17 0.43850 0.45380 0.10650 0.031(4) Uiso calc R 1.000
loop_
    _atom_site_aniso_label
    _atom_site_aniso_U_11
    _atom_site_aniso_U_22
    _atom_site_aniso_U_33
    _atom_site_aniso_U_12
    _atom_site_aniso_U_13
    _atom_site_aniso_U_23
    O1 0.0220(5) 0.0457(7) 0.0513(7) 0.0052(5) -0.0055(5) -0.0177(6)
    O2 0.0250(5) 0.0288(5) 0.0348(6) -0.0002(4) 0.0003(4) -0.0125(4)
    O3 0.0212(5) 0.0280(5) 0.0340(5) 0.0019(4) 0.0017(4) -0.0052(4)
    N1 0.0220(5) 0.0239(6) 0.0238(6) 0.0009(4) 0.0003(4) -0.0034(4)
    C1 0.0236(7) 0.0307(7) 0.0336(8) 0.0035(6) 0.0012(6) -0.0026(6)
    C2 0.0244(7) 0.0432(9) 0.0485(10) 0.0085(7) 0.0031(7) -0.0090(8)
    C3 0.0340(8) 0.0371(8) 0.0396(9) 0.0111(7) 0.0078(7) -0.0078(7)
    C4 0.0359(8) 0.0237(7) 0.0224(7) 0.0030(6) 0.0047(5) 0.0017(5)
    C5 0.0487(9) 0.0257(7) 0.0257(7) 0.0055(7) 0.0049(6) -0.0032(6)
    C6 0.0533(10) 0.0281(7) 0.0285(8) -0.0041(7) -0.0049(7) -0.0053(6)
    C7 0.0379(9) 0.0361(8) 0.0402(9) -0.0015(7) -0.0091(7) -0.0079(7)
    C8 0.0319(8) 0.0295(7) 0.0368(8) 0.0039(6) -0.0038(6) -0.0084(6)
    C9 0.0287(7) 0.0204(6) 0.0213(6) 0.0014(5) 0.0020(5) 0.0011(5)
    C10 0.0233(6) 0.0226(6) 0.0222(6) 0.0009(5) 0.0012(5) 0.0000(5)
    C11 0.0209(6) 0.0230(6) 0.0228(6) 0.0005(5) 0.0000(5) 0.0001(5)
    C12 0.0219(6) 0.0215(6) 0.0214(6) 0.0000(5) 0.0016(5) -0.0002(5)
    C13 0.0182(6) 0.0264(7) 0.0264(7) 0.0009(5) -0.0023(5) -0.0018(5)
    C14 0.0223(6) 0.0246(6) 0.0237(7) -0.0021(5) -0.0022(5) -0.0031(5)
    C15 0.0206(6) 0.0210(6) 0.0221(6) -0.0017(5) 0.0018(5) -0.0010(5)
    C16 0.0188(6) 0.0261(7) 0.0263(7) -0.0006(5) -0.0001(5) -0.0033(5)
    C17 0.0210(6) 0.0258(7) 0.0243(6) -0.0020(5) -0.0016(5) -0.0048(5)
    C18 0.0223(6) 0.0214(6) 0.0235(6) -0.0025(5) 0.0027(5) -0.0013(5)
_geom_special_details
;
 Bond distances, angles etc. have been calculated using the
 rounded fractional coordinates. All su's are estimated
 from the variances of the (full) variance-covariance matrix.
 The cell esds are taken into account in the estimation of
 distances, angles and torsion angles
;
loop_
    _geom_bond_atom_site_label_1
    _geom_bond_atom_site_label_2
    _geom_bond_site_symmetry_1
    _geom_bond_site_symmetry_2
    _geom_bond_distance
    _geom_bond_publ_flag
    O1 C1 . . 1.265(2) no
    O2 C18 . . 1.2914(18) no
    O3 C18 . . 1.2524(16) no
    O1 HO1 . . 0.8200 no
    O2 HO2 . . 0.8200 no
    N1 C12 . . 1.4047(18) no
    N1 C11 . . 1.3254(18) no
    C1 C2 . . 1.442(2) no
    C1 C10 . . 1.448(2) no
    C2 C3 . . 1.341(3) no
    C3 C4 . . 1.435(2) no
    C4 C9 . . 1.413(2) no
    C4 C5 . . 1.408(2) no
    C5 C6 . . 1.366(3) no
    C6 C7 . . 1.394(2) no
    C7 C8 . . 1.381(2) no
    C8 C9 . . 1.409(2) no
    C9 C10 . . 1.454(2) no
    C10 C11 . . 1.394(2) no
    C12 C17 . . 1.4018(19) no
    C12 C13 . . 1.397(2) no
    C13 C14 . . 1.388(2) no
    C14 C15 . . 1.3987(19) no
    C15 C16 . . 1.396(2) no
    C15 C18 . . 1.482(2) no
    C16 C17 . . 1.379(2) no
    C2 H2 . . 0.9300 no
    C3 H3 . . 0.9300 no
    C5 H5 . . 0.9300 no
    C6 H6 . . 0.9300 no
    C7 H7 . . 0.9300 no
    C8 H8 . . 0.9300 no
    C11 H11 . . 0.9300 no
    C13 H13 . . 0.9300 no
    C14 H14 . . 0.9300 no
    C16 H16 . . 0.9300 no
    C17 H17 . . 0.9300 no
loop_
    _geom_angle_atom_site_label_1
    _geom_angle_atom_site_label_2
    _geom_angle_atom_site_label_3
    _geom_angle_site_symmetry_1
    _geom_angle_site_symmetry_2
    _geom_angle_site_symmetry_3
    _geom_angle
    _geom_angle_publ_flag
    C1 O1 HO1 . . . 109.00 no
    C18 O2 HO2 . . . 109.00 no
    C11 N1 C12 . . . 126.19(12) no
    O1 C1 C2 . . . 119.70(14) no
    C2 C1 C10 . . . 117.37(13) no
    O1 C1 C10 . . . 122.92(14) no
    C1 C2 C3 . . . 122.09(15) no
    C2 C3 C4 . . . 122.11(15) no
    C3 C4 C9 . . . 119.09(14) no
    C3 C4 C5 . . . 120.38(14) no
    C5 C4 C9 . . . 120.52(14) no
    C4 C5 C6 . . . 121.06(14) no
    C5 C6 C7 . . . 119.19(15) no
    C6 C7 C8 . . . 120.81(16) no
    C7 C8 C9 . . . 121.42(14) no
    C4 C9 C10 . . . 119.40(13) no
    C4 C9 C8 . . . 116.99(13) no
    C8 C9 C10 . . . 123.59(13) no
    C1 C10 C11 . . . 118.61(13) no
    C1 C10 C9 . . . 119.90(13) no
    C9 C10 C11 . . . 121.48(12) no
    N1 C11 C10 . . . 123.46(12) no
    N1 C12 C17 . . . 122.74(13) no
    C13 C12 C17 . . . 119.77(13) no
    N1 C12 C13 . . . 117.49(12) no
    C12 C13 C14 . . . 120.09(12) no
    C13 C14 C15 . . . 120.15(13) no
    C14 C15 C16 . . . 119.41(13) no
    C16 C15 C18 . . . 118.96(12) no
    C14 C15 C18 . . . 121.63(13) no
    C15 C16 C17 . . . 120.76(13) no
    C12 C17 C16 . . . 119.83(13) no
    O3 C18 C15 . . . 119.63(13) no
    O2 C18 O3 . . . 123.39(13) no
    O2 C18 C15 . . . 116.99(12) no
    C1 C2 H2 . . . 119.00 no
    C3 C2 H2 . . . 119.00 no
    C2 C3 H3 . . . 119.00 no
    C4 C3 H3 . . . 119.00 no
    C4 C5 H5 . . . 119.00 no
    C6 C5 H5 . . . 119.00 no
    C5 C6 H6 . . . 120.00 no
    C7 C6 H6 . . . 120.00 no
    C6 C7 H7 . . . 120.00 no
    C8 C7 H7 . . . 120.00 no
    C7 C8 H8 . . . 119.00 no
    C9 C8 H8 . . . 119.00 no
    N1 C11 H11 . . . 118.00 no
    C10 C11 H11 . . . 118.00 no
    C12 C13 H13 . . . 120.00 no
    C14 C13 H13 . . . 120.00 no
    C13 C14 H14 . . . 120.00 no
    C15 C14 H14 . . . 120.00 no
    C15 C16 H16 . . . 120.00 no
    C17 C16 H16 . . . 120.00 no
    C12 C17 H17 . . . 120.00 no
    C16 C17 H17 . . . 120.00 no
loop_
    _geom_torsion_atom_site_label_1
    _geom_torsion_atom_site_label_2
    _geom_torsion_atom_site_label_3
    _geom_torsion_atom_site_label_4
    _geom_torsion_site_symmetry_1
    _geom_torsion_site_symmetry_2
    _geom_torsion_site_symmetry_3
    _geom_torsion_site_symmetry_4
    _geom_torsion
    _geom_torsion_publ_flag
    C12 N1 C11 C10 . . . . 179.29(14) no
    C11 N1 C12 C13 . . . . -178.82(14) no
    C11 N1 C12 C17 . . . . 1.6(2) no
    O1 C1 C2 C3 . . . . -179.95(18) no
    C10 C1 C2 C3 . . . . 0.8(3) no
    O1 C1 C10 C9 . . . . 178.67(15) no
    O1 C1 C10 C11 . . . . -1.3(2) no
    C2 C1 C10 C9 . . . . -2.1(2) no
    C2 C1 C10 C11 . . . . 177.93(15) no
    C1 C2 C3 C4 . . . . 0.5(3) no
    C2 C3 C4 C5 . . . . 178.31(16) no
    C2 C3 C4 C9 . . . . -0.5(2) no
    C3 C4 C5 C6 . . . . -178.57(15) no
    C9 C4 C5 C6 . . . . 0.2(2) no
    C3 C4 C9 C8 . . . . 177.61(14) no
    C3 C4 C9 C10 . . . . -0.9(2) no
    C5 C4 C9 C8 . . . . -1.1(2) no
    C5 C4 C9 C10 . . . . -179.65(14) no
    C4 C5 C6 C7 . . . . 0.7(2) no
    C5 C6 C7 C8 . . . . -0.5(2) no
    C6 C7 C8 C9 . . . . -0.5(2) no
    C7 C8 C9 C4 . . . . 1.3(2) no
    C7 C8 C9 C10 . . . . 179.74(15) no
    C4 C9 C10 C1 . . . . 2.2(2) no
    C4 C9 C10 C11 . . . . -177.85(14) no
    C8 C9 C10 C1 . . . . -176.23(14) no
    C8 C9 C10 C11 . . . . 3.8(2) no
    C1 C10 C11 N1 . . . . 1.4(2) no
    C9 C10 C11 N1 . . . . -178.55(14) no
    N1 C12 C13 C14 . . . . -179.43(13) no
    C17 C12 C13 C14 . . . . 0.1(2) no
    N1 C12 C17 C16 . . . . 179.04(13) no
    C13 C12 C17 C16 . . . . -0.5(2) no
    C12 C13 C14 C15 . . . . 0.3(2) no
    C13 C14 C15 C16 . . . . -0.3(2) no
    C13 C14 C15 C18 . . . . 179.30(14) no
    C14 C15 C16 C17 . . . . -0.1(2) no
    C18 C15 C16 C17 . . . . -179.67(14) no
    C14 C15 C18 O2 . . . . 0.7(2) no
    C14 C15 C18 O3 . . . . -179.25(14) no
    C16 C15 C18 O2 . . . . -179.75(13) no
    C16 C15 C18 O3 . . . . 0.3(2) no
    C15 C16 C17 C12 . . . . 0.5(2) no
loop_
    _geom_hbond_atom_site_label_D
    _geom_hbond_atom_site_label_H
    _geom_hbond_atom_site_label_A
    _geom_hbond_site_symmetry_A
    _geom_hbond_distance_DH
    _geom_hbond_distance_HA
    _geom_hbond_distance_DA
    _geom_hbond_angle_DHA
    _geom_hbond_publ_flag
    O1 HO1 N1 . 0.82 1.82 2.5572(16) 148 yes
    O2 HO2 O3 3_645 0.82 1.81 2.6281(14) 171 yes
    C14 H14 O2 7_545 0.93 2.56 3.3611(17) 145 yes
    C16 H16 O1 5_545 0.93 2.49 3.1542(19) 128 yes
