# Supplementary material for: 4-[(2-Hydr­oxy-1-naphth­yl)methyl­idene­amino]benzoic acid
Source: Acta Crystallogr Sect E Struct Rep Online. 2008 Mar 7;64(Pt 4):o682. doi: 10.1107/S1600536808006107 (PMC2960922; doi:10.1107/S1600536808006107)
Supplement: Supplementary file 2 [file e-64-0o682-Isup2.hkl]

#
# Unique observed reflections after correcting
# for dispersion and merging Friedel opposites
#
data_I
_shelx_title '   asiri2 in C 2/c'
_shelx_refln_list_code          3
_shelx_F_calc_maximum      361.99
_exptl_crystal_F_000      1216.00
_reflns_d_resolution_high  0.7362
 
loop_
 _symmetry_equiv_pos_as_xyz
 'x, y, z'
 '-x, y, -z+1/2'
 'x+1/2, y+1/2, z'
 '-x+1/2, y+1/2, -z+1/2'
 '-x, -y, -z'
 'x, -y, z-1/2'
 '-x+1/2, -y+1/2, -z'
 'x+1/2, -y+1/2, z-1/2'
 
_cell_length_a    14.7490
_cell_length_b     4.9850
_cell_length_c    36.7500
_cell_angle_alpha  90.000
_cell_angle_beta   91.305
_cell_angle_gamma  90.000
 
loop_
 _refln_index_h
 _refln_index_k
 _refln_index_l
 _refln_F_meas
 _refln_F_sigma
 _refln_A_calc
 _refln_B_calc
   2   0   0    167.3636      2.1825   -158.0276      0.0000
   4   0   0     56.2073      0.7661    -59.7099      0.0000
   6   0   0    179.3363      2.3187   -163.5628      0.0000
   8   0   0     72.2628      1.0497     69.8016      0.0000
  10   0   0     49.3868      0.7551     44.9659      0.0000
  12   0   0     24.6504      0.5840    -21.8081      0.0000
  14   0   0     49.6090      1.0695    -53.9219      0.0000
  16   0   0     21.2102      0.8666     23.7448      0.0000
  18   0   0      7.2943      1.4028      7.1611      0.0000
  20   0   0     36.0576      1.4982     35.6869      0.0000
   1   1   0     55.2640      0.5246     57.4499      0.0000
   3   1   0     59.8710      0.5731    -62.9899      0.0000
   5   1   0     38.4874      0.4108    -38.7290      0.0000
   9   1   0     27.5561      0.3859     28.4556      0.0000
  11   1   0      3.6726      0.9299     -2.3017      0.0000
  13   1   0      9.6458      0.8285      9.7715      0.0000
  15   1   0     19.0208      0.6078    -17.9316      0.0000
  17   1   0      9.9808      0.8231      8.3905      0.0000
  19   1   0     10.3317      1.0536     -8.2392      0.0000
   0   2   0     62.2281      1.0517    -64.4404      0.0000
   2   2   0     96.7009      1.1001    -92.9541      0.0000
   4   2   0     27.3897      0.3512    -26.4824      0.0000
   6   2   0     20.4371      0.3429     18.2628      0.0000
   8   2   0      4.8301      0.7592      2.7099      0.0000
  10   2   0      5.1171      1.1015      1.9895      0.0000
  12   2   0      9.6381      0.7316      8.3056      0.0000
  14   2   0      6.4486      0.9289      5.9742      0.0000
  16   2   0     10.9386      1.1890     -9.2484      0.0000
  18   2   0      3.3051      2.2540      1.5342      0.0000
   1   3   0     21.2460      0.6488    -20.5064      0.0000
   5   3   0     78.1487      0.7578     76.2313      0.0000
   7   3   0      4.1333      0.9900      3.9674      0.0000
   9   3   0     55.7234      0.6017    -56.2355      0.0000
  11   3   0     36.0434      0.4932    -37.5844      0.0000
  13   3   0     20.1526      0.5602     19.3006      0.0000
  15   3   0     29.0779      0.6340     29.8552      0.0000
  17   3   0      9.8475      1.0547    -11.4907      0.0000
   0   4   0      2.8610      2.4079      3.8454      0.0000
   2   4   0      1.7585      1.6574      0.8704      0.0000
   4   4   0     27.1402      0.5375     27.4540      0.0000
   6   4   0     19.0502      0.5495     19.5572      0.0000
   8   4   0      5.0084      1.2131      5.1644      0.0000
  10   4   0     13.8421      0.6424    -14.5230      0.0000
  12   4   0      4.0190      1.7285      0.4014      0.0000
  14   4   0      2.1905      2.6423      3.2093      0.0000
  16   4   0      3.3036      3.0903     -2.1569      0.0000
   1   5   0      6.3429      0.9678      3.4717      0.0000
   3   5   0      3.4954      1.4708     -4.2277      0.0000
   5   5   0      7.7057      0.8562     -7.6980      0.0000
   7   5   0     16.8550      0.6434     17.3059      0.0000
   9   5   0      4.5993      1.3213      4.8719      0.0000
  11   5   0      3.6023      2.2641     -2.6488      0.0000
  13   5   0      5.9657      1.5424      3.1652      0.0000
   0   6   0     36.4836      0.9701     36.5892      0.0000
   2   6   0      8.0197      1.3022      7.0951      0.0000
   4   6   0     35.5604      0.6877    -37.9049      0.0000
   6   6   0     23.9516      0.6860    -25.3368      0.0000
   8   6   0     16.2173      0.7490     16.0580      0.0000
 -19   1   1      8.0776      1.1392     -7.0760      0.0000
 -17   1   1     14.2618      0.7064     15.2336      0.0000
 -15   1   1     21.5508      0.5921     21.1072      0.0000
 -13   1   1     14.1076      0.6063     13.5525      0.0000
 -11   1   1     16.8848      0.3934     17.0334      0.0000
  -9   1   1     21.3360      0.3652     19.2359      0.0000
  -7   1   1     18.8996      0.3306     20.7080      0.0000
  -5   1   1     14.0657      0.3476     13.7599      0.0000
  -3   1   1      2.1785      1.4853     -5.0025      0.0000
  -1   1   1     83.1945      0.7711     82.0865      0.0000
   1   1   1      9.1833      0.5758     10.6301      0.0000
   5   1   1     96.5145      0.9894    -96.8667      0.0000
   7   1   1     79.9004      0.7629    -74.0466      0.0000
   9   1   1     13.0914      0.3962    -13.2908      0.0000
  11   1   1     15.4604      0.4122     13.9519      0.0000
  13   1   1     32.8863      0.5405    -33.9631      0.0000
  15   1   1      6.6125      0.9483     -7.3158      0.0000
  17   1   1      1.8547      1.9777     -1.9352      0.0000
  19   1   1     18.6518      1.0606     15.9287      0.0000
 -18   2   1     11.9819      1.0393    -10.8558      0.0000
 -16   2   1     22.8561      0.6256     21.2777      0.0000
 -14   2   1     10.3580      0.7394     11.1239      0.0000
 -12   2   1     27.3573      0.5638     27.3098      0.0000
 -10   2   1     60.6723      0.6283    -62.2101      0.0000
  -8   2   1     28.6260      0.3958     29.1078      0.0000
  -6   2   1     24.4175      0.3566     24.4814      0.0000
  -4   2   1     10.1789      0.6544    -10.2779      0.0000
  -2   2   1     60.5857      0.6551    -62.3438      0.0000
   0   2   1     23.6091      0.7174     24.2654      0.0000
   2   2   1     59.6852      0.5834     61.0717      0.0000
   4   2   1     27.4262      0.3507    -27.7046      0.0000
   6   2   1     17.6512      0.5499    -16.9776      0.0000
   8   2   1     12.6225      0.5184    -12.4838      0.0000
  10   2   1     13.3622      0.6780     12.9206      0.0000
  12   2   1     17.6967      0.4983     17.1600      0.0000
  14   2   1     10.8403      0.6980    -10.5813      0.0000
  16   2   1      6.3749      1.0298     -7.3481      0.0000
  18   2   1     13.5993      0.9260    -12.7186      0.0000
 -17   3   1      5.7403      1.3756     -4.8042      0.0000
 -13   3   1     55.8774      0.7767    -54.1655      0.0000
 -11   3   1     26.4407      0.8554     24.9022      0.0000
  -9   3   1     60.4470      0.6360    -61.3265      0.0000
  -7   3   1     36.5449      0.4513     35.6456      0.0000
  -5   3   1     27.6505      0.4088    -28.3265      0.0000
  -3   3   1      3.1440      0.9036      1.2472      0.0000
  -1   3   1     26.7797      0.4771     26.9733      0.0000
   1   3   1     25.6709      0.4936     23.5996      0.0000
   5   3   1     43.7751      0.4845     42.5113      0.0000
   7   3   1     41.4525      0.4841    -40.5363      0.0000
   9   3   1     62.3481      0.6513     63.2921      0.0000
  13   3   1      0.0000      2.3221     -0.0860      0.0000
  15   3   1     24.3615      0.6280     23.4826      0.0000
  17   3   1     11.6421      0.9674     -8.7919      0.0000
 -16   4   1     10.0477      1.8242    -10.2780      0.0000
 -14   4   1     14.1380      1.0848    -13.2725      0.0000
 -12   4   1      4.2622      1.7205      3.9767      0.0000
 -10   4   1     14.3323      0.6341     12.9802      0.0000
  -8   4   1      3.4414      1.4052      3.0427      0.0000
  -6   4   1     12.1922      0.6206    -11.5672      0.0000
  -4   4   1      5.4244      0.9020     -3.0323      0.0000
  -2   4   1      7.1004      0.7473      6.9959      0.0000
   0   4   1     16.4570      0.5276    -16.0506      0.0000
   2   4   1      2.7654      1.8630      1.7390      0.0000
   4   4   1      4.9266      1.0010     -3.7004      0.0000
   6   4   1     27.4464      0.5530     27.0927      0.0000
   8   4   1      3.9204      1.4253     -3.7737      0.0000
  10   4   1      2.4602      1.9596      1.1661      0.0000
  12   4   1      8.9233      1.1119     -8.7040      0.0000
  14   4   1      6.6339      1.5715     -7.6070      0.0000
  16   4   1      4.3703      3.1988      7.2653      0.0000
 -13   5   1     27.6423      1.1440     25.7244      0.0000
 -11   5   1     14.7432      0.8902     14.2272      0.0000
  -9   5   1      1.4169      1.9663     -0.8627      0.0000
  -7   5   1     12.6422      0.7051     12.8768      0.0000
  -5   5   1      1.7760      1.8480     -1.4414      0.0000
  -3   5   1      0.0000      1.7648     -0.1440      0.0000
  -1   5   1     18.7031      0.5984    -18.9313      0.0000
   1   5   1     19.7857      0.7108    -18.2320      0.0000
   3   5   1      6.6675      1.0478      6.3507      0.0000
   5   5   1      9.1214      0.7879      8.5256      0.0000
   7   5   1     19.1655      0.6219     19.1106      0.0000
   9   5   1     18.7130      0.6474    -20.0005      0.0000
  11   5   1     27.7525      0.7621    -26.5890      0.0000
  13   5   1      5.8969      1.5297      4.5513      0.0000
  -8   6   1      2.9810      2.1477     -1.9607      0.0000
  -6   6   1      2.8999      2.1599     -0.9893      0.0000
  -4   6   1     21.9571      0.6748     19.8953      0.0000
  -2   6   1      0.8720      2.6418     -0.6892      0.0000
   0   6   1     14.8268      0.7374     13.4271      0.0000
   2   6   1     17.5800      0.6992    -17.1263      0.0000
   4   6   1      5.0572      1.3577      2.9035      0.0000
   6   6   1     16.0252      0.7278    -16.5233      0.0000
   8   6   1      3.0822      2.1507      1.8547      0.0000
 -20   0   2     27.5663      1.4698     27.1147      0.0000
 -18   0   2      2.3105      2.3519     -1.4189      0.0000
 -16   0   2      7.1335      1.3841      4.7341      0.0000
 -14   0   2     13.2847      0.8975    -11.2558      0.0000
 -12   0   2      2.9980      2.1852     -5.2005      0.0000
 -10   0   2     49.0861      0.7482     46.9500      0.0000
  -8   0   2     89.1578      1.1970     84.3655      0.0000
  -6   0   2    169.6554      2.1963   -166.1409      0.0000
  -4   0   2     73.4353      0.9731     69.5458      0.0000
  -2   0   2     27.7712      0.5031     27.8322      0.0000
   2   0   2    211.8835      2.7471    200.7830      0.0000
   4   0   2      8.1168      0.4803      7.1426      0.0000
   6   0   2    156.5021      2.0286    148.8061      0.0000
   8   0   2    143.3283      1.8720   -128.4705      0.0000
  10   0   2      8.4673      0.7236      7.3055      0.0000
  12   0   2     14.9250      0.9183    -11.5331      0.0000
  14   0   2     46.1348      1.0873    -51.2808      0.0000
  16   0   2      1.1110      2.2466      2.1787      0.0000
  18   0   2     12.4162      1.6316     13.1365      0.0000
 -19   1   2      9.9892      1.0212     -8.1575      0.0000
 -17   1   2      8.3522      0.8937     -7.5042      0.0000
 -15   1   2     28.0762      0.5995    -28.7645      0.0000
 -13   1   2      5.0453      1.0251      6.0119      0.0000
 -11   1   2     18.9821      0.3864     21.7038      0.0000
  -9   1   2      5.5067      0.5722      5.6329      0.0000
  -7   1   2     13.4059      0.5524     11.9755      0.0000
  -5   1   2     37.5447      0.4036    -40.1773      0.0000
  -3   1   2     66.7054      0.6943     62.8301      0.0000
   1   1   2     77.2908      0.7179    -76.6633      0.0000
   3   1   2     46.3777      0.5058    -45.0587      0.0000
   5   1   2     10.4678      0.7256      8.8922      0.0000
   7   1   2     34.7876      0.5043     31.6626      0.0000
   9   1   2      3.9096      1.0299     -3.8938      0.0000
  11   1   2      1.3264      1.4998     -2.0858      0.0000
  13   1   2      4.7721      0.9551      4.2059      0.0000
  15   1   2      0.0000      1.8468      0.1246      0.0000
  17   1   2      7.6711      1.1317      7.9813      0.0000
  19   1   2      8.7180      2.3237     -7.7331      0.0000
 -18   2   2     11.0079      1.0038     -9.8198      0.0000
 -16   2   2     10.0321      0.8115     10.4161      0.0000
 -14   2   2      2.7450      1.8387     -1.0063      0.0000
 -12   2   2     14.8081      0.6176    -14.3443      0.0000
 -10   2   2     13.5689      1.2613     -9.9106      0.0000
  -8   2   2      6.3721      0.7673     -5.4927      0.0000
  -6   2   2     19.3499      0.3430     20.1706      0.0000
  -4   2   2     55.4451      0.5836    -52.2333      0.0000
  -2   2   2     42.4019      0.4367    -43.5860      0.0000
   0   2   2     67.8754      0.7562    -68.4424      0.0000
   4   2   2     19.4993      0.3200    -20.6490      0.0000
   6   2   2     19.5178      0.3455    -20.6328      0.0000
   8   2   2     36.0965      0.5042    -37.8842      0.0000
  10   2   2     54.9151      0.5866     56.7452      0.0000
  12   2   2     29.7643      0.5036     29.9312      0.0000
  14   2   2      2.3383      1.8398     -0.4301      0.0000
  16   2   2      7.4171      1.0996     -7.3095      0.0000
  18   2   2      1.3441      2.2311      3.7818      0.0000
 -17   3   2     12.7567      0.7927     11.8756      0.0000
 -15   3   2     35.8264      0.6661     35.1635      0.0000
 -13   3   2     47.3767      0.7097     46.6677      0.0000
 -11   3   2     55.5718      0.6751    -57.3930      0.0000
  -9   3   2     40.7875      0.4967    -40.3175      0.0000
  -7   3   2     20.9940      0.4834    -20.8728      0.0000
  -5   3   2     21.8990      0.3678     22.2196      0.0000
  -3   3   2     34.3671      0.4571     34.1582      0.0000
  -1   3   2     16.5738      0.5393    -17.1508      0.0000
   1   3   2     52.4693      0.5929    -49.2056      0.0000
   3   3   2    121.6955      1.1296    118.3170      0.0000
   5   3   2      3.5421      1.9826     -0.4051      0.0000
   7   3   2      7.8002      0.5623     -6.3289      0.0000
   9   3   2     82.9393      0.8163    -84.9464      0.0000
  11   3   2     42.6783      0.5740     43.4203      0.0000
  13   3   2      8.9260      0.9122     -9.6140      0.0000
  15   3   2      2.4501      2.2108      1.1390      0.0000
  17   3   2      4.4509      1.7741      3.5662      0.0000
 -16   4   2      5.3525      2.7035     -4.1338      0.0000
 -14   4   2      4.6426      2.1893      3.0647      0.0000
 -12   4   2     11.8647      0.8754     10.6457      0.0000
 -10   4   2     16.3496      0.6115    -15.3080      0.0000
  -8   4   2      9.7737      0.6947      8.5701      0.0000
  -6   4   2     16.5384      0.6569     16.6193      0.0000
  -4   4   2     24.9292      0.5318     25.3308      0.0000
  -2   4   2     18.8747      0.5234     20.1029      0.0000
   0   4   2     10.5644      0.7513     10.8404      0.0000
   2   4   2      4.9518      0.9215      4.2810      0.0000
   4   4   2     16.4282      0.5567     17.1189      0.0000
   6   4   2     11.6182      0.6366    -11.5822      0.0000
   8   4   2      1.8673      1.8296     -2.5543      0.0000
  10   4   2      3.9698      1.3491      1.6086      0.0000
  12   4   2      6.2572      1.2206      6.4652      0.0000
  14   4   2     13.6713      1.4818    -14.3325      0.0000
  16   4   2      3.6935      2.9779     -2.2349      0.0000
 -13   5   2     18.5049      1.5118     16.3967      0.0000
 -11   5   2      2.6790      3.0868      2.7385      0.0000
  -9   5   2      5.6301      1.1161     -4.8785      0.0000
  -7   5   2     12.0847      0.9102     12.3640      0.0000
  -5   5   2      7.0702      0.9158      7.4293      0.0000
  -3   5   2     13.0181      0.6571     12.9079      0.0000
  -1   5   2      5.1117      1.1063      1.1797      0.0000
   1   5   2     51.3731      0.7400    -51.0134      0.0000
   3   5   2     12.4153      0.6757     12.1934      0.0000
   5   5   2     11.9200      0.8878     11.8074      0.0000
   7   5   2     13.5516      0.8140     13.3109      0.0000
   9   5   2      3.9632      1.5222      1.1757      0.0000
  11   5   2      4.7956      1.7168      1.0864      0.0000
  13   5   2      7.0595      1.6342     -7.2636      0.0000
  -8   6   2      0.7003      2.0929      1.4572      0.0000
  -6   6   2      2.8700      2.1157     -3.1322      0.0000
  -4   6   2     43.4070      0.7298    -43.6103      0.0000
  -2   6   2     21.6164      0.7987     21.4901      0.0000
   0   6   2     28.7147      0.6499    -29.0264      0.0000
   2   6   2     14.0374      0.7382     15.5085      0.0000
   4   6   2      2.6271      2.4707      3.8290      0.0000
   6   6   2      6.2355      1.1603     -5.9960      0.0000
   8   6   2      6.1936      1.2574     -6.4055      0.0000
 -19   1   3      3.9363      1.6430      1.5463      0.0000
 -17   1   3     26.3264      0.6393     28.6599      0.0000
 -15   1   3      4.9208      1.1763      3.1763      0.0000
 -13   1   3      3.2226      1.4289      2.3316      0.0000
 -11   1   3     17.1348      0.4551     16.1088      0.0000
  -9   1   3     37.5817      0.5423     38.6526      0.0000
  -7   1   3     66.5871      0.6495     68.0136      0.0000
  -5   1   3     33.3514      0.3753    -37.7557      0.0000
  -3   1   3    172.0693      1.5704   -169.7114      0.0000
  -1   1   3     50.6397      0.4896    -47.6607      0.0000
   1   1   3     85.3899      0.7897     85.4803      0.0000
   3   1   3     58.2691      0.5593     59.4196      0.0000
   5   1   3     63.3902      0.6735    -60.5602      0.0000
   7   1   3     59.9156      0.6506    -54.2231      0.0000
   9   1   3     19.4944      0.4463    -20.1614      0.0000
  11   1   3     14.8683      0.4203    -13.2246      0.0000
  13   1   3     13.5909      0.5385    -14.1126      0.0000
  15   1   3     19.0202      0.5989    -20.4789      0.0000
  17   1   3      8.6371      1.0318     -6.9772      0.0000
  19   1   3      8.1602      2.0688      8.1700      0.0000
 -18   2   3      5.0683      1.3870     -3.0460      0.0000
 -16   2   3      4.4058      1.3793      2.2564      0.0000
 -14   2   3     13.5174      0.7094    -13.6894      0.0000
 -12   2   3     27.0612      0.7667    -27.4125      0.0000
 -10   2   3     58.4147      1.0180     61.0051      0.0000
  -8   2   3     18.9879      0.3863     17.9754      0.0000
  -6   2   3     14.2730      0.3485     13.1290      0.0000
  -4   2   3    113.6251      1.0543   -110.4749      0.0000
   0   2   3     10.9625      0.5970     12.6193      0.0000
   2   2   3     10.5107      0.3212    -11.3648      0.0000
   4   2   3     30.7673      0.3726    -27.1929      0.0000
   6   2   3      3.8054      0.6781      3.6244      0.0000
   8   2   3      9.0791      0.4593     -8.8562      0.0000
  10   2   3     27.1165      0.4322     27.2080      0.0000
  12   2   3     15.9875      0.5352     14.2087      0.0000
  14   2   3     21.1696      0.5164    -21.8107      0.0000
  16   2   3      5.0726      1.3994     -5.0741      0.0000
  18   2   3      6.7491      1.2862     -6.6249      0.0000
 -17   3   3     15.0213      0.7520    -14.8251      0.0000
 -15   3   3     10.9802      1.0431     10.3162      0.0000
 -13   3   3     44.2542      0.6865    -44.1631      0.0000
 -11   3   3      6.5366      1.3013      2.2425      0.0000
  -9   3   3     20.9982      0.4197    -19.5332      0.0000
  -7   3   3     18.3273      0.6787    -18.6711      0.0000
  -5   3   3     26.5917      0.3784     25.0912      0.0000
  -3   3   3     19.6273      0.3950    -18.3496      0.0000
  -1   3   3     51.3347      0.7660     49.1839      0.0000
   1   3   3     50.8273      0.7247     50.8741      0.0000
   3   3   3      5.3525      1.2616     -4.7131      0.0000
   5   3   3     11.7085      0.5896     11.1048      0.0000
   7   3   3     11.1629      0.4380     10.8135      0.0000
  11   3   3     49.7705      1.7033     48.1806      0.0000
  13   3   3     18.2278      0.6086    -18.3214      0.0000
  15   3   3     34.0299      0.7630     33.8780      0.0000
  17   3   3     14.7643      0.8797    -12.5502      0.0000
 -16   4   3      2.8593      2.6898      0.2872      0.0000
 -14   4   3      7.8597      1.7797      7.9177      0.0000
 -12   4   3     13.8231      0.8302     13.6070      0.0000
 -10   4   3     19.9989      0.5873    -20.3572      0.0000
  -8   4   3     14.6629      0.6285    -13.3269      0.0000
  -6   4   3      8.4035      0.7274     -8.4060      0.0000
  -4   4   3     20.7195      0.5354     20.2419      0.0000
  -2   4   3      7.0986      0.7181      7.7913      0.0000
   0   4   3      4.5271      1.0080     -0.0773      0.0000
   2   4   3      4.4315      0.9876      4.4969      0.0000
   4   4   3      5.5651      0.8792     -5.1702      0.0000
   6   4   3     18.7290      0.5533     19.3107      0.0000
   8   4   3      2.6010      1.8176     -3.0003      0.0000
  10   4   3     14.8808      0.6301    -14.5990      0.0000
  12   4   3      2.6598      2.1664     -0.4171      0.0000
  14   4   3      2.0231      2.7393     -1.2544      0.0000
  16   4   3      9.4890      1.8299     10.3014      0.0000
 -13   5   3     20.6313      1.4963     19.8494      0.0000
 -11   5   3     13.4989      0.9058     14.0711      0.0000
  -9   5   3      5.5931      1.1132      5.5694      0.0000
  -7   5   3     15.0371      0.6623    -15.0234      0.0000
  -5   5   3     19.1470      0.9163     19.6800      0.0000
  -3   5   3     17.7435      0.6045    -18.3860      0.0000
  -1   5   3     35.4733      0.6244     36.4150      0.0000
   1   5   3     69.7382      0.8997    -71.8537      0.0000
   3   5   3      5.6355      1.1613     -3.7836      0.0000
   5   5   3      5.6376      1.0625      6.0172      0.0000
   7   5   3      7.0327      0.9301      7.0467      0.0000
   9   5   3      4.4283      1.3950      1.1446      0.0000
  11   5   3     14.4598      0.8792    -15.1437      0.0000
  13   5   3      9.8382      1.3660     -8.5590      0.0000
  -8   6   3     11.3004      0.8427     10.4924      0.0000
  -6   6   3      6.5775      1.1186     -6.8445      0.0000
  -4   6   3     29.3714      0.7633     28.7224      0.0000
  -2   6   3     15.0865      1.3198    -15.1825      0.0000
   0   6   3      7.7573      1.2744      5.9409      0.0000
   2   6   3      3.3900      1.7339     -0.6552      0.0000
   4   6   3      2.1189      2.5102     -1.5035      0.0000
   6   6   3      3.4310      1.9229     -2.6653      0.0000
   8   6   3      7.9685      1.0320     -8.1325      0.0000
 -20   0   4      5.2223      2.7709      0.5360      0.0000
 -18   0   4      9.5580      1.2474      9.0226      0.0000
 -16   0   4     25.9585      1.2821     28.1574      0.0000
 -14   0   4      3.4480      2.0702      6.2710      0.0000
 -10   0   4     35.3431      0.6049     35.3791      0.0000
  -8   0   4      0.0000      1.5156     -0.3393      0.0000
  -6   0   4      2.9748      0.8985     -5.0901      0.0000
  -4   0   4     31.4976      0.6891     35.6018      0.0000
  -2   0   4     66.6577      1.0691     63.3867      0.0000
   0   0   4     62.3225      1.3931    -61.6042      0.0000
   2   0   4    262.5343      3.4120    248.8062      0.0000
   6   0   4     12.1701      0.4867    -11.1583      0.0000
   8   0   4     25.5886      0.5284    -26.0071      0.0000
  10   0   4     12.6986      0.7019    -11.3806      0.0000
  12   0   4     37.8962      0.6845    -39.6714      0.0000
  14   0   4     17.7505      0.8589     20.5245      0.0000
  16   0   4     35.8478      0.9822    -38.7726      0.0000
  18   0   4      0.0000      2.8611      1.1088      0.0000
 -19   1   4      3.6696      1.7709      2.9055      0.0000
 -17   1   4      4.1514      1.4349     -4.7549      0.0000
 -15   1   4     11.9068      0.7132     12.7561      0.0000
 -13   1   4     26.5109      0.5640    -27.4617      0.0000
 -11   1   4      4.7179      0.8652     -3.9431      0.0000
  -9   1   4     18.4296      0.3549     18.6893      0.0000
  -7   1   4      7.0810      0.8683     -4.1479      0.0000
  -5   1   4      7.0843      0.3915     -9.2056      0.0000
  -3   1   4     83.7334      0.7812     81.2644      0.0000
  -1   1   4      2.7625      0.5987      4.4533      0.0000
   1   1   4     41.9555      0.4927    -41.8372      0.0000
   5   1   4     13.6148      0.4158    -16.5550      0.0000
   7   1   4      0.8887      1.3571     -4.0141      0.0000
   9   1   4      3.8366      0.7950      2.9168      0.0000
  11   1   4      7.5628      0.5681     -9.1176      0.0000
  13   1   4     18.2845      0.4927     20.3241      0.0000
  15   1   4     11.1301      0.8082     11.3001      0.0000
  17   1   4      1.0124      2.0728     -1.0072      0.0000
  19   1   4      8.1436      1.5008     -7.4657      0.0000
 -18   2   4     12.8413      1.1385      9.5518      0.0000
 -16   2   4     14.0240      0.7120    -12.6408      0.0000
 -14   2   4      3.7795      1.4235      2.9526      0.0000
 -12   2   4     76.4455      0.9446    -78.7354      0.0000
 -10   2   4     65.0203      0.6631     66.0103      0.0000
  -8   2   4     17.3103      0.3663    -17.4931      0.0000
  -6   2   4     11.5342      0.3803    -12.1772      0.0000
  -4   2   4     54.9053      0.5496    -51.7006      0.0000
  -2   2   4     58.8230      0.5718    -59.2685      0.0000
   0   2   4      2.9764      0.6694     -0.0593      0.0000
   2   2   4     26.4187      0.3270    -27.0247      0.0000
   4   2   4     61.8771      0.6074    -62.3765      0.0000
   6   2   4      5.0333      0.5420      5.5207      0.0000
   8   2   4     12.0236      0.5857     11.0746      0.0000
  10   2   4     43.9490      0.5132     44.0741      0.0000
  12   2   4      7.3848      0.6519      6.0320      0.0000
  14   2   4      2.4582      1.7811      1.4470      0.0000
  16   2   4     19.0099      0.7582     18.9990      0.0000
  18   2   4      7.7942      1.4801     -6.9517      0.0000
 -17   3   4      5.0239      1.3609     -3.3923      0.0000
 -15   3   4      0.0000      1.8892     -0.7680      0.0000
 -13   3   4     15.2910      0.6579     13.5038      0.0000
 -11   3   4     50.9627      0.6365     51.4695      0.0000
  -9   3   4     19.7269      0.4128    -20.6242      0.0000
  -7   3   4     38.1207      0.4608    -40.2807      0.0000
  -5   3   4     46.1331      0.5038    -43.7293      0.0000
  -3   3   4      9.6732      0.5877      8.6328      0.0000
  -1   3   4     25.9090      0.3970     25.5034      0.0000
   1   3   4     27.0074      0.6452    -24.1489      0.0000
   5   3   4     18.5143      0.3630     17.6636      0.0000
   7   3   4     25.9630      0.4012     24.7888      0.0000
   9   3   4     57.7438      0.6168     58.5363      0.0000
  11   3   4     83.4638      0.8293    -83.9113      0.0000
  13   3   4     13.0518      0.6675    -13.2958      0.0000
  15   3   4      6.1806      1.2616     -2.3730      0.0000
  17   3   4     29.8327      0.7897     27.3312      0.0000
 -16   4   4      5.1277      2.1679      6.0119      0.0000
 -14   4   4      6.3975      2.7143      4.4151      0.0000
 -12   4   4     20.1437      0.7544    -18.3613      0.0000
 -10   4   4     11.3554      0.8165     10.3329      0.0000
  -8   4   4     25.1656      0.5631     25.7140      0.0000
  -6   4   4      5.8054      1.0123      5.2280      0.0000
  -4   4   4      8.1739      0.6690      7.5321      0.0000
  -2   4   4     15.7955      0.5906     16.3558      0.0000
   0   4   4     34.7255      0.5682     35.5087      0.0000
   2   4   4      8.6285      0.6673      9.0435      0.0000
   4   4   4      8.2461      0.6858      8.6270      0.0000
   6   4   4     28.4162      0.8771    -29.6878      0.0000
   8   4   4      7.0989      0.8473     -7.3196      0.0000
  10   4   4      7.8027      1.0120      6.8244      0.0000
  12   4   4      8.1007      1.0665     -7.8564      0.0000
  14   4   4      7.9571      1.8185     -7.9095      0.0000
  16   4   4      7.8353      1.8468     -8.2225      0.0000
 -13   5   4      6.0658      1.7925     -5.4336      0.0000
 -11   5   4      3.3037      2.6423      2.2075      0.0000
  -9   5   4      8.6409      0.8593      9.0885      0.0000
  -7   5   4     15.6197      0.6634    -16.6065      0.0000
  -5   5   4     27.4369      0.6016     29.4574      0.0000
  -3   5   4      2.3213      1.8398     -2.3648      0.0000
  -1   5   4     23.7263      0.5880     22.6692      0.0000
   1   5   4     28.7796      0.5977    -26.0893      0.0000
   3   5   4     19.1253      0.6278    -18.8832      0.0000
   5   5   4      7.3040      1.2542      8.1838      0.0000
   7   5   4      6.4528      1.3163     -7.1137      0.0000
   9   5   4     21.1396      0.6432     20.9902      0.0000
  11   5   4      7.7417      2.0286     -8.0990      0.0000
  13   5   4      2.5201      2.6234      1.6366      0.0000
  -8   6   4     14.0472      1.2787    -13.7970      0.0000
  -6   6   4      5.5254      1.2763      5.4684      0.0000
  -4   6   4     21.2763      0.6850    -21.9956      0.0000
  -2   6   4     12.4021      0.8420    -11.3843      0.0000
   0   6   4      4.9691      1.3417      6.1414      0.0000
   2   6   4     11.3440      0.7823    -11.8737      0.0000
   4   6   4     17.6607      0.7093     18.1853      0.0000
   6   6   4     18.8669      0.7139    -20.3196      0.0000
   8   6   4     11.2252      0.8628     13.0590      0.0000
 -19   1   5      1.8519      2.0900     -1.1221      0.0000
 -17   1   5     23.4699      0.7119     24.2421      0.0000
 -15   1   5      8.6672      1.1085      7.9460      0.0000
 -13   1   5      9.8514      0.6828     11.1985      0.0000
 -11   1   5     13.8782      0.6199     12.4356      0.0000
  -9   1   5     39.5225      0.9224     37.7148      0.0000
  -7   1   5     36.6074      0.4635    -35.1583      0.0000
  -3   1   5    111.8316      1.0307   -106.3851      0.0000
  -1   1   5     98.3894      0.9947     96.6173      0.0000
   1   1   5    111.8777      1.0278   -108.6105      0.0000
   3   1   5     14.4735      0.3179    -15.1087      0.0000
   5   1   5      0.0000      1.1981      2.7761      0.0000
   7   1   5     24.3945      0.3512    -24.6105      0.0000
   9   1   5     36.1272      0.4388    -38.4325      0.0000
  11   1   5     20.0465      0.5022    -16.6962      0.0000
  13   1   5      7.7069      0.6089      6.4171      0.0000
  15   1   5     10.7179      0.7132    -10.9827      0.0000
  17   1   5      4.5404      2.6558     -5.9093      0.0000
  19   1   5      3.6229      2.6423     -2.5380      0.0000
 -18   2   5     25.3559      0.6791     24.2591      0.0000
 -16   2   5     17.2854      0.6755    -16.3698      0.0000
 -14   2   5      6.6188      0.9887     -6.3782      0.0000
 -12   2   5     43.5038      1.3507    -43.3572      0.0000
 -10   2   5     34.1062      1.2923     34.4081      0.0000
  -8   2   5      9.7297      0.4100      8.6921      0.0000
  -6   2   5     13.7399      0.3493     13.3192      0.0000
  -4   2   5     35.7261      0.9017     31.9937      0.0000
  -2   2   5     55.6864      0.5526    -53.5132      0.0000
   0   2   5     11.4343      0.3504    -10.8086      0.0000
   2   2   5     64.6510      0.6235     63.6604      0.0000
   4   2   5     66.1024      0.6447    -58.3197      0.0000
   6   2   5     32.3955      0.4117    -34.2977      0.0000
   8   2   5     27.5026      0.3958    -28.7619      0.0000
  10   2   5     21.0843      0.4530     20.1510      0.0000
  12   2   5     46.2997      0.5448     45.5953      0.0000
  14   2   5      2.9904      1.5600     -2.9141      0.0000
  16   2   5      2.0019      2.1008      0.8764      0.0000
  18   2   5     18.7968      1.3857    -18.5634      0.0000
 -17   3   5     13.3973      0.7723    -11.5588      0.0000
 -15   3   5      2.5914      1.9829     -0.1290      0.0000
 -13   3   5     15.9782      0.8104    -14.4251      0.0000
 -11   3   5     16.5811      0.5288    -15.3867      0.0000
  -9   3   5      3.5096      0.9524      2.2238      0.0000
  -7   3   5     24.2980      0.3994    -26.2874      0.0000
  -5   3   5     30.2277      0.4005     29.7749      0.0000
  -3   3   5      4.0220      0.6897      4.4729      0.0000
  -1   3   5     29.5783      0.4217     27.7577      0.0000
   1   3   5     15.2878      0.3778     18.0652      0.0000
   3   3   5     48.4960      0.5108     49.1820      0.0000
   5   3   5      8.3918      0.4519      8.0557      0.0000
   7   3   5     29.3284      0.4196     29.8664      0.0000
   9   3   5     31.4573      0.9806    -31.0160      0.0000
  11   3   5     28.4126      0.7730     26.8022      0.0000
  13   3   5      4.0173      1.2194      2.2275      0.0000
  15   3   5      3.8908      2.1679      4.9915      0.0000
  17   3   5      5.9030      1.3980      2.5021      0.0000
 -16   4   5      5.7146      1.8987     -4.9542      0.0000
 -14   4   5     22.7831      1.4185     22.4696      0.0000
 -12   4   5      4.8124      2.0328      1.1793      0.0000
 -10   4   5      9.9047      1.2376      9.9936      0.0000
  -8   4   5     12.1681      0.6330    -11.4941      0.0000
  -6   4   5      5.3812      1.4271     -4.5094      0.0000
  -4   4   5     16.2616      0.5481    -15.3481      0.0000
  -2   4   5      8.1888      0.7142      7.2030      0.0000
   0   4   5     25.9600      0.5288    -26.6556      0.0000
   2   4   5     15.7283      0.5426     15.9601      0.0000
   4   4   5     14.5053      0.5731     13.9213      0.0000
   6   4   5     32.0285      0.5714     33.2027      0.0000
   8   4   5      9.9880      0.7091      7.6839      0.0000
  10   4   5     22.6304      0.9906    -23.0522      0.0000
  12   4   5      5.1180      1.4845     -5.1309      0.0000
  14   4   5     15.9724      1.3891    -14.3887      0.0000
 -13   5   5      6.2516      1.8453     -3.5798      0.0000
 -11   5   5     19.9422      1.0245     17.0593      0.0000
  -9   5   5     10.4660      0.9549     10.6551      0.0000
  -7   5   5      5.8482      1.0563     -6.2321      0.0000
  -5   5   5     12.5978      0.7405     12.9318      0.0000
  -3   5   5     10.9254      0.7043    -10.6652      0.0000
  -1   5   5     25.3471      0.5945    -25.4880      0.0000
   1   5   5      9.5535      3.0798      5.3793      0.0000
   3   5   5     41.9992      0.6731    -43.1454      0.0000
   5   5   5     11.5195      0.6989     11.8365      0.0000
   7   5   5     22.2933      0.6110    -23.2654      0.0000
   9   5   5     26.7938      0.6337     27.1465      0.0000
  11   5   5      1.5561      2.6530     -4.7944      0.0000
  13   5   5     18.9440      1.0508    -17.6987      0.0000
  -8   6   5      1.3014      2.1398     -0.8121      0.0000
  -6   6   5     10.6445      0.8489    -10.3833      0.0000
  -4   6   5      4.8669      1.4345      4.1487      0.0000
  -2   6   5     30.6955      0.6664     30.4951      0.0000
   0   6   5     13.5008      0.7477    -13.7748      0.0000
   2   6   5      7.6606      1.0045      8.2336      0.0000
   4   6   5     17.6893      0.6933    -17.3858      0.0000
   6   6   5      4.0222      1.6999      1.6607      0.0000
   8   6   5      0.0000      2.1706     -1.3585      0.0000
 -18   0   6      8.0744      1.7921      7.2788      0.0000
 -16   0   6     15.4154      0.9506     15.1458      0.0000
 -14   0   6     25.7070      0.8090     27.1198      0.0000
 -12   0   6      2.8736      2.1362      0.7958      0.0000
 -10   0   6     14.1576      0.7457     15.5635      0.0000
  -8   0   6    103.9062      1.6803     93.8280      0.0000
  -6   0   6     57.1939      0.9839     55.1189      0.0000
  -4   0   6    110.0284      2.8407   -108.4770      0.0000
  -2   0   6    179.9353      2.8575   -183.4302      0.0000
   0   0   6    110.2658      2.9571    106.5145      0.0000
   2   0   6    234.5553      3.7683    223.7395      0.0000
   4   0   6     10.9994      0.4242     -8.6728      0.0000
   6   0   6     53.4557      0.7556    -53.7303      0.0000
   8   0   6     29.7910      0.5511    -28.5120      0.0000
  10   0   6      3.6841      1.2204      0.8971      0.0000
  12   0   6      9.5851      0.7554     -9.3809      0.0000
  14   0   6     44.9907      1.3508    -44.8645      0.0000
  16   0   6     30.0978      1.3141    -32.5996      0.0000
  18   0   6      0.0000      2.8611     -1.3043      0.0000
 -19   1   6     11.4129      0.8662     11.1163      0.0000
 -17   1   6      6.0511      1.1117     -4.2456      0.0000
 -15   1   6      9.0411      0.7833     -8.7634      0.0000
 -13   1   6      1.7981      2.0092      3.2832      0.0000
 -11   1   6     25.6456      0.5495     25.6977      0.0000
  -9   1   6     70.0385      0.7600    -68.9487      0.0000
  -7   1   6     51.8412      0.5302     50.6626      0.0000
  -5   1   6      5.0898      0.4173     -6.5104      0.0000
  -3   1   6     91.5895      0.8497     89.8462      0.0000
  -1   1   6     93.5099      0.8657    -93.1997      0.0000
   1   1   6     27.8885      0.3139     28.3029      0.0000
   3   1   6     64.6523      0.6155     65.3578      0.0000
   5   1   6     67.5813      0.6499    -68.2683      0.0000
   7   1   6     13.4018      0.3756     13.0265      0.0000
   9   1   6     15.6771      0.3913     14.2195      0.0000
  11   1   6     17.1664      0.5571    -18.2541      0.0000
  13   1   6      0.0000      1.6004     -0.0686      0.0000
  15   1   6      0.0000      1.9746      2.3715      0.0000
  17   1   6      4.4300      1.9841      4.6649      0.0000
  19   1   6     18.6595      1.3959     18.3953      0.0000
 -18   2   6     15.5673      0.7586     13.8016      0.0000
 -16   2   6     22.8488      0.6263    -23.9008      0.0000
 -14   2   6      0.0000      1.8330      0.8652      0.0000
 -12   2   6     13.8732      0.9736    -12.3042      0.0000
 -10   2   6     53.5958      1.1096    -54.7864      0.0000
  -8   2   6     13.7582      0.3771    -12.2001      0.0000
  -6   2   6     22.1928      0.3473    -23.0037      0.0000
  -4   2   6    103.9117      0.9697     97.7742      0.0000
  -2   2   6     94.6332      0.8838    -88.9591      0.0000
   0   2   6     60.3555      0.6482    -59.0375      0.0000
   2   2   6     30.5709      0.3564     26.9564      0.0000
   4   2   6     39.5466      0.4353    -39.8042      0.0000
   6   2   6      3.7993      0.7245      5.9538      0.0000
   8   2   6     10.8519      0.5012      9.8940      0.0000
  10   2   6      7.5837      1.2795     -6.1793      0.0000
  12   2   6     64.7923      0.6791     65.4806      0.0000
  14   2   6      6.7521      0.9306      5.2447      0.0000
  16   2   6     19.9900      0.7405     20.4190      0.0000
  18   2   6     25.1884      1.4937    -23.1848      0.0000
 -17   3   6      6.4313      1.1424     -7.6218      0.0000
 -15   3   6     10.0556      0.9139    -10.0791      0.0000
 -13   3   6     24.6789      0.6035     24.4807      0.0000
 -11   3   6     18.0621      0.5029     18.0098      0.0000
  -9   3   6     14.7600      0.4202    -15.0532      0.0000
  -7   3   6     21.1176      0.3867    -23.1867      0.0000
  -5   3   6     12.9911      0.5037     12.7232      0.0000
  -3   3   6      9.2812      0.4356     -7.6061      0.0000
  -1   3   6      4.1788      0.8663      2.5376      0.0000
   1   3   6      8.0992      0.4425     -8.3601      0.0000
   3   3   6     47.0483      0.5026    -45.2074      0.0000
   5   3   6     28.1566      0.3911     27.8159      0.0000
   7   3   6     19.6763      0.3883     18.8930      0.0000
   9   3   6      5.5443      1.4655      6.1740      0.0000
  11   3   6      6.3806      1.2509     -7.4148      0.0000
  13   3   6      4.9770      1.1851      3.1342      0.0000
  15   3   6      7.8248      1.1949      7.3856      0.0000
  17   3   6     21.1070      1.8053    -19.6794      0.0000
 -14   4   6     20.4468      0.9992    -18.4876      0.0000
 -12   4   6     33.8848      0.9260     33.7755      0.0000
 -10   4   6     15.7476      0.8408    -15.6987      0.0000
  -8   4   6      0.0000      1.7509     -1.4742      0.0000
  -6   4   6     14.0201      0.5984     13.6406      0.0000
  -4   4   6     33.5449      0.5784     35.2490      0.0000
  -2   4   6      1.4640      1.6742      0.8581      0.0000
   0   4   6      8.9239      0.9166      6.9050      0.0000
   2   4   6     27.1166      0.5314     28.9103      0.0000
   4   4   6      5.3707      0.9398      4.3902      0.0000
   6   4   6     11.1604      0.9607    -10.1472      0.0000
   8   4   6     29.2319      0.5765    -28.7518      0.0000
  10   4   6     11.9940      0.6898    -11.8729      0.0000
  12   4   6     13.6713      1.5524    -13.6160      0.0000
  14   4   6     15.3629      1.3815     13.4790      0.0000
 -13   5   6      4.5048      2.3665     -3.2397      0.0000
 -11   5   6     12.9490      1.1553     12.5392      0.0000
  -9   5   6      2.7966      2.2164     -1.4571      0.0000
  -7   5   6      5.5289      1.1055      6.1041      0.0000
  -5   5   6      1.3170      1.8373      2.3889      0.0000
  -3   5   6      9.3521      0.7652      9.8749      0.0000
  -1   5   6     28.7434      0.5948    -28.7894      0.0000
   1   5   6     39.7319      0.6542     40.3201      0.0000
   3   5   6     38.8529      0.8565    -38.3863      0.0000
   5   5   6      7.5048      0.9277      6.7848      0.0000
   7   5   6      7.0926      1.3496     -6.3401      0.0000
   9   5   6      9.7042      0.8269      9.6673      0.0000
  11   5   6      7.2227      1.1755      7.0062      0.0000
  13   5   6      8.3401      1.5615     -8.5903      0.0000
  -8   6   6     10.0540      1.0968     11.4018      0.0000
  -6   6   6      4.3023      1.5636     -3.4149      0.0000
  -4   6   6      5.8472      1.2112     -6.0654      0.0000
  -2   6   6     47.2223      1.6630    -48.5453      0.0000
   0   6   6     19.5049      0.6791     20.0740      0.0000
   2   6   6      3.3163      1.8511      2.7947      0.0000
   4   6   6      7.1338      1.0435      6.6335      0.0000
   6   6   6      1.3104      2.0790     -2.8986      0.0000
   8   6   6      1.2773      2.1347      2.5279      0.0000
 -19   1   7      5.2909      1.3629      2.8437      0.0000
 -17   1   7      8.0531      0.9422     -7.1060      0.0000
 -15   1   7     33.7557      0.6353     36.2115      0.0000
 -13   1   7     10.0436      0.7051      8.9629      0.0000
 -11   1   7     17.2065      0.5461     17.5524      0.0000
  -9   1   7     29.6968      0.5908     25.8972      0.0000
  -7   1   7     27.7182      0.4693    -29.4436      0.0000
  -5   1   7      2.5316      0.7556      3.5530      0.0000
  -3   1   7     88.6409      0.8246    -87.6551      0.0000
  -1   1   7    259.5923      2.3712   -259.1898      0.0000
   1   1   7     50.8191      0.4950     50.0931      0.0000
   3   1   7      0.0000      1.2381      1.8870      0.0000
   5   1   7     95.0753      0.9675     94.7220      0.0000
   7   1   7     90.5484      0.8574    -88.0696      0.0000
   9   1   7     11.1515      0.4303     -8.8651      0.0000
  11   1   7     14.1644      0.4416    -12.6342      0.0000
  13   1   7      6.6547      0.6787      5.1995      0.0000
  15   1   7     14.6787      0.7528    -13.9094      0.0000
  17   1   7      7.8015      1.3990      6.9202      0.0000
  19   1   7      7.0566      1.7400     -7.6693      0.0000
 -18   2   7      2.7186      2.1347     -1.5966      0.0000
 -16   2   7      6.3768      1.0549     -3.9708      0.0000
 -14   2   7     15.2899      0.7948     14.6324      0.0000
 -12   2   7      4.1446      1.2644      4.8691      0.0000
 -10   2   7     74.0649      0.8108    -77.3549      0.0000
  -8   2   7     40.4148      0.4639     41.1576      0.0000
  -6   2   7     16.4308      0.3431     18.8278      0.0000
  -4   2   7     80.0544      0.7631     73.7228      0.0000
  -2   2   7     73.3508      0.7674    -69.1648      0.0000
   0   2   7     44.3971      0.5084    -46.5671      0.0000
   2   2   7     15.6128      0.2946     17.8072      0.0000
   4   2   7     78.9151      0.7527     78.0605      0.0000
   6   2   7     46.4654      0.4965    -44.8834      0.0000
   8   2   7     11.5218      0.4251    -10.2063      0.0000
  10   2   7     81.7399      0.8032    -84.4350      0.0000
  12   2   7     64.3090      0.7650     64.7741      0.0000
  14   2   7     24.9709      0.5960     25.1013      0.0000
  16   2   7      4.1221      1.5724      0.7285      0.0000
  18   2   7      3.5040      2.5986     -2.3109      0.0000
 -17   3   7      4.1242      1.5360      1.5476      0.0000
 -15   3   7      3.4420      1.6977      3.4479      0.0000
 -13   3   7     18.1906      0.6242    -16.8499      0.0000
 -11   3   7     18.3896      0.7455    -18.3470      0.0000
  -9   3   7      9.6662      0.4942      8.6620      0.0000
  -7   3   7      8.9522      0.4678     -9.4951      0.0000
  -5   3   7     31.4014      0.4042     31.5458      0.0000
  -3   3   7      4.4335      0.6597      2.4787      0.0000
  -1   3   7     29.4351      0.4256     31.9501      0.0000
   1   3   7     32.0486      0.4420     33.7972      0.0000
   3   3   7     40.5435      0.4548     40.3880      0.0000
   5   3   7      8.1223      0.4654      7.8626      0.0000
   7   3   7      8.2380      0.5656     -8.5795      0.0000
   9   3   7     14.0227      0.5692     12.8308      0.0000
  11   3   7      4.8292      0.9529     -4.9474      0.0000
  13   3   7     11.9662      0.9542     10.9686      0.0000
  15   3   7      6.5449      1.3403     -6.4003      0.0000
  17   3   7      1.7621      2.6423     -3.0619      0.0000
 -14   4   7      5.4137      1.9257     -1.5645      0.0000
 -12   4   7      6.3044      1.6122      0.1999      0.0000
 -10   4   7     27.0271      0.6936     27.9474      0.0000
  -8   4   7      4.4601      1.1317      3.5531      0.0000
  -6   4   7     22.9317      0.5463    -22.8470      0.0000
  -4   4   7      5.2446      0.9492     -4.3086      0.0000
  -2   4   7      9.9176      0.6294      9.6006      0.0000
   0   4   7      4.4222      1.0525     -2.5061      0.0000
   2   4   7      4.8645      1.2022      3.5427      0.0000
   4   4   7     22.5462      0.5330    -22.2648      0.0000
   6   4   7      7.3613      0.9079      6.5741      0.0000
   8   4   7     38.5727      0.6321     37.3223      0.0000
  10   4   7     10.8342      0.7335      9.8857      0.0000
  12   4   7      6.9845      1.3935     -6.2839      0.0000
  14   4   7     20.1498      0.9122    -20.0767      0.0000
 -13   5   7      0.6622      2.5099     -1.0499      0.0000
 -11   5   7     10.5511      1.0197      9.5862      0.0000
  -9   5   7      3.9119      1.7028      0.5360      0.0000
  -7   5   7      5.3056      1.1521     -3.6422      0.0000
  -5   5   7      9.3559      0.7979     -9.7880      0.0000
  -3   5   7     14.9693      0.6511     16.4871      0.0000
  -1   5   7      8.5355      0.8010     -7.6416      0.0000
   1   5   7      5.3158      1.0586      1.0350      0.0000
   3   5   7     59.1549      0.8238    -59.2624      0.0000
   5   5   7      7.6830      0.8756     -8.7786      0.0000
   7   5   7      6.4759      1.0318      6.1897      0.0000
   9   5   7      8.8583      0.8932      8.0909      0.0000
  11   5   7      4.1756      2.3840     -4.3229      0.0000
  13   5   7      4.7714      2.2343      4.3142      0.0000
  -8   6   7     14.0684      0.9485    -12.8384      0.0000
  -6   6   7      5.8101      1.2411     -6.2233      0.0000
  -4   6   7     11.2405      0.8469    -11.9074      0.0000
  -2   6   7     20.4751      1.1901     18.5621      0.0000
   0   6   7      4.8939      1.3278      4.7489      0.0000
   2   6   7      0.0000      2.0178     -1.3864      0.0000
   4   6   7      0.0000      2.0790     -1.4508      0.0000
   6   6   7     11.3748      0.8481    -11.1942      0.0000
   8   6   7      7.4898      1.0688      7.3280      0.0000
 -18   0   8     13.1610      1.1134     12.7946      0.0000
 -16   0   8      2.3233      2.3519     -3.7631      0.0000
 -14   0   8     30.1517      0.8482     30.9834      0.0000
 -12   0   8     10.1517      1.6155     -9.7915      0.0000
 -10   0   8     41.0003      0.8567     41.2242      0.0000
  -8   0   8     56.3298      1.0049     51.7688      0.0000
  -6   0   8     35.5101      0.7108     38.8940      0.0000
  -4   0   8     34.3799      1.5152    -40.3865      0.0000
  -2   0   8    113.4433      1.4771    110.8714      0.0000
   0   0   8     68.0995      1.1266    -63.4981      0.0000
   2   0   8     74.7534      1.7809    -71.4572      0.0000
   4   0   8    102.8397      1.3489   -100.8036      0.0000
   6   0   8      2.8717      1.1632     -1.6224      0.0000
   8   0   8     11.1784      0.5299     13.5776      0.0000
  10   0   8      0.0000      1.7395      0.8796      0.0000
  12   0   8     20.0672      0.6011    -17.7080      0.0000
  14   0   8     45.0728      0.8885    -44.7293      0.0000
  16   0   8      3.6936      2.8611     -4.8203      0.0000
  18   0   8      5.4784      2.4653      3.0806      0.0000
 -19   1   8      7.7185      1.0741      7.7534      0.0000
 -17   1   8      5.9639      1.1236      8.1142      0.0000
 -15   1   8     19.7403      0.6038    -20.1827      0.0000
 -13   1   8      1.1631      1.8827      3.3694      0.0000
 -11   1   8      6.9468      0.7871      5.2007      0.0000
  -9   1   8     12.5302      0.5550     13.7850      0.0000
  -7   1   8     23.8093      1.1244    -23.9467      0.0000
  -5   1   8     14.0996      0.2953    -14.9720      0.0000
  -3   1   8    110.9939      1.0238   -106.1758      0.0000
  -1   1   8    366.1388      3.3427    361.9931      0.0000
   1   1   8    124.2957      1.2571   -118.3122      0.0000
   3   1   8     56.6586      0.5492    -57.7935      0.0000
   5   1   8     90.5369      0.8494    -86.4073      0.0000
   7   1   8     50.8428      0.9758     49.9625      0.0000
   9   1   8     49.5504      0.5337     50.2596      0.0000
  11   1   8     24.2653      0.4162    -23.1550      0.0000
  13   1   8     22.1288      0.4449    -24.2721      0.0000
  15   1   8      5.1831      1.9543     -3.1303      0.0000
  17   1   8      4.3942      2.0002      4.1926      0.0000
  19   1   8     32.2461      1.4659     28.7806      0.0000
 -18   2   8      0.0000      2.0523     -2.1897      0.0000
 -16   2   8      5.1826      1.2084     -3.6548      0.0000
 -14   2   8     10.1111      0.7483     -9.1735      0.0000
 -12   2   8      7.5974      1.0630     -7.4209      0.0000
 -10   2   8     66.6274      0.7485    -68.8920      0.0000
  -8   2   8     20.7988      0.3713     21.3770      0.0000
  -6   2   8     20.4115      0.3471    -22.6244      0.0000
  -4   2   8      9.3690      0.4605     -9.3998      0.0000
   0   2   8     20.1639      0.3851     19.5633      0.0000
   2   2   8     39.5022      0.4252    -38.7155      0.0000
   4   2   8     99.3337      0.9295     95.5570      0.0000
   6   2   8     19.0459      0.6758    -16.3511      0.0000
   8   2   8     24.4665      0.3897     24.3972      0.0000
  10   2   8     46.1439      1.0674    -46.0891      0.0000
  12   2   8     65.3354      0.8333     66.4526      0.0000
  14   2   8     20.5072      1.0932     18.9039      0.0000
  16   2   8      2.3738      2.3519      2.5582      0.0000
  18   2   8      6.0427      1.9956     -3.8764      0.0000
 -17   3   8     11.8109      0.8364    -12.4879      0.0000
 -15   3   8      0.0000      1.9630      0.2038      0.0000
 -13   3   8      9.0241      0.7884      7.2590      0.0000
 -11   3   8     18.0188      0.4969     17.7081      0.0000
  -9   3   8      4.2514      0.8201     -5.2341      0.0000
  -7   3   8      5.6186      0.5835     -6.4970      0.0000
  -5   3   8      6.8902      0.4800     -5.3108      0.0000
  -3   3   8      2.1512      1.2519      1.6099      0.0000
  -1   3   8     13.8897      0.4090    -12.1724      0.0000
   1   3   8     47.8695      0.5608    -48.9197      0.0000
   3   3   8     39.0696      0.4421     39.4781      0.0000
   5   3   8     47.9864      0.5221     46.6038      0.0000
   7   3   8      0.0000      1.4293      1.8742      0.0000
   9   3   8     52.2162      0.6802    -52.9374      0.0000
  11   3   8     10.6072      0.5523     10.6105      0.0000
  13   3   8     19.4619      0.9444     20.1068      0.0000
  15   3   8     10.6100      0.8021     10.1381      0.0000
  17   3   8     10.3455      1.2845     -9.8158      0.0000
 -14   4   8     10.6284      1.2788      9.2507      0.0000
 -12   4   8      8.2270      1.3512      4.2363      0.0000
 -10   4   8     15.0126      1.0330     14.8179      0.0000
  -8   4   8     10.7204      0.6812     -9.0072      0.0000
  -6   4   8     24.1391      0.5590     23.0320      0.0000
  -4   4   8     11.8060      0.6108    -10.3462      0.0000
  -2   4   8      5.1122      1.0265     -4.5347      0.0000
   0   4   8     27.1083      0.5372     27.3434      0.0000
   2   4   8      7.0944      0.7808     -6.0487      0.0000
   4   4   8     13.4083      0.7062     12.2476      0.0000
   6   4   8     25.7157      0.5508     25.8694      0.0000
   8   4   8     49.4029      0.8258    -50.2402      0.0000
  10   4   8     27.8317      0.7805    -28.2609      0.0000
  12   4   8      9.8940      0.9117     -9.5427      0.0000
  14   4   8     16.5595      1.4564     14.4319      0.0000
 -13   5   8      8.0397      1.5542     -8.0278      0.0000
 -11   5   8      6.1881      1.3961      5.9905      0.0000
  -9   5   8      6.9559      1.9134      6.1030      0.0000
  -7   5   8      3.4253      1.6177      1.1049      0.0000
  -5   5   8      9.3003      0.7825     -9.9296      0.0000
  -3   5   8     19.5202      0.5989     21.0996      0.0000
  -1   5   8     19.9485      0.5920     20.4276      0.0000
   1   5   8     10.6629      0.7116    -10.2796      0.0000
   3   5   8     38.0495      0.9149    -38.1262      0.0000
   5   5   8     13.5012      0.6774    -13.9912      0.0000
   7   5   8     24.7262      0.6109     25.7804      0.0000
   9   5   8      1.8079      2.0079     -3.6048      0.0000
  11   5   8      3.9285      1.7993      5.5527      0.0000
  13   5   8      0.0000      2.6541     -0.9756      0.0000
  -8   6   8      3.2424      2.4251      3.0784      0.0000
  -6   6   8      0.0000      2.0867      2.0371      0.0000
  -4   6   8      4.8158      1.4022     -5.1680      0.0000
  -2   6   8      6.4072      1.1338      5.8787      0.0000
   0   6   8     11.0900      0.8082    -11.7069      0.0000
   2   6   8      7.4667      1.0134     -7.5040      0.0000
   4   6   8      7.4376      1.7036     -8.0087      0.0000
   6   6   8      9.4645      0.9114     11.1723      0.0000
   8   6   8     12.2781      0.9802     12.0230      0.0000
 -19   1   9      6.1005      1.2438     -4.4272      0.0000
 -17   1   9      7.4255      0.9860      6.9229      0.0000
 -15   1   9     19.8266      0.6186     20.8946      0.0000
 -13   1   9     21.3725      0.7036     20.7680      0.0000
 -11   1   9     58.3426      0.7605    -59.7554      0.0000
  -9   1   9      5.9474      1.0393     -5.2315      0.0000
  -7   1   9    111.8516      1.1399    109.6501      0.0000
  -5   1   9     17.7069      0.2994    -17.5810      0.0000
  -3   1   9     68.0310      0.7101    -69.5938      0.0000
  -1   1   9    356.7535      3.2551   -356.9879      0.0000
   1   1   9     40.3667      0.4151     40.6794      0.0000
   3   1   9     24.2189      0.3915    -20.7485      0.0000
   5   1   9      4.1569      1.0205      0.3157      0.0000
   7   1   9     14.0877      1.3043    -16.6334      0.0000
   9   1   9     16.7974      0.5222     20.1267      0.0000
  11   1   9     24.3230      0.4161     22.5642      0.0000
  13   1   9     22.2018      0.4979     25.3343      0.0000
  15   1   9     33.4934      0.9369    -36.1639      0.0000
  17   1   9      8.4739      1.3264     -8.6948      0.0000
  19   1   9      4.7431      2.2373     -0.3141      0.0000
 -18   2   9      3.8155      1.6648      4.3908      0.0000
 -16   2   9     32.4460      0.6577     33.2084      0.0000
 -14   2   9     11.4285      0.7175    -10.2552      0.0000
 -12   2   9     28.2025      1.0072    -29.4023      0.0000
 -10   2   9     52.2567      0.7470    -53.9879      0.0000
  -8   2   9     28.6936      0.3947     30.6903      0.0000
  -6   2   9     45.5040      0.4901     45.2617      0.0000
  -4   2   9      0.0000      1.1917      2.1902      0.0000
  -2   2   9      9.0316      0.3232      8.8085      0.0000
   0   2   9     30.1569      0.3936    -30.0547      0.0000
   2   2   9     26.8453      0.3897     31.3824      0.0000
   4   2   9     34.1756      0.7637     30.2329      0.0000
   6   2   9     68.3057      0.6736    -65.1377      0.0000
   8   2   9     17.1421      0.7098    -17.3088      0.0000
  10   2   9     24.5327      0.8324     23.3225      0.0000
  12   2   9      7.3015      0.7646     -7.1232      0.0000
  14   2   9     19.1433      0.6161     18.7100      0.0000
  16   2   9     21.6419      1.0698    -21.0611      0.0000
  18   2   9     34.2811      1.1397     29.9423      0.0000
 -17   3   9      4.4301      1.5646     -2.0139      0.0000
 -15   3   9      1.4146      1.9584      0.2956      0.0000
 -13   3   9     12.4033      0.6896     11.9357      0.0000
 -11   3   9     20.2994      0.6275    -21.3372      0.0000
  -9   3   9      5.8395      0.7110      5.5216      0.0000
  -7   3   9      3.0047      0.9612     -0.1345      0.0000
  -5   3   9     32.4006      0.4125     32.9720      0.0000
  -3   3   9     12.0891      0.3425     10.0710      0.0000
  -1   3   9     17.2598      0.3969     19.0699      0.0000
   1   3   9     42.7266      0.5231     42.7625      0.0000
   3   3   9     17.1426      0.4941     17.7512      0.0000
   5   3   9     21.4054      0.4333     21.4703      0.0000
   7   3   9      3.6839      0.8912     -3.6748      0.0000
   9   3   9     12.1720      1.0279    -10.7244      0.0000
  11   3   9      3.6720      1.1678     -4.4348      0.0000
  13   3   9      9.0258      0.8520     -8.3713      0.0000
  15   3   9      9.9898      0.8260      9.1859      0.0000
  17   3   9     13.4417      1.1410    -11.8949      0.0000
 -12   4   9     44.5242      1.0265     46.0143      0.0000
 -10   4   9     12.3296      0.8106    -12.4211      0.0000
  -8   4   9     29.2275      0.5802     31.7657      0.0000
  -6   4   9     42.4421      0.6478    -44.4615      0.0000
  -4   4   9     12.3038      0.5935     11.9671      0.0000
  -2   4   9      3.0068      2.4157     -0.6178      0.0000
   0   4   9      8.8965      2.6024      0.5584      0.0000
   2   4   9     15.8211      0.9500    -13.2698      0.0000
   4   4   9      7.4985      0.8913      6.9279      0.0000
   6   4   9      6.5677      0.8611      5.6640      0.0000
   8   4   9     43.6891      0.6704     42.0964      0.0000
  10   4   9     31.2005      1.0971    -31.9547      0.0000
  12   4   9      4.4515      1.5879      3.6496      0.0000
  14   4   9      2.8421      2.4930      0.0888      0.0000
 -13   5   9      3.2691      3.4551     -5.2177      0.0000
 -11   5   9     17.2769      0.8461     18.7066      0.0000
  -9   5   9      2.2528      2.4525      4.8130      0.0000
  -7   5   9     26.4840      0.6099    -27.5599      0.0000
  -5   5   9     26.0198      0.6023    -27.1724      0.0000
  -3   5   9     14.1843      0.6527     13.9832      0.0000
  -1   5   9     17.3582      0.7380     16.2266      0.0000
   1   5   9      6.6636      0.9327     -7.1800      0.0000
   3   5   9     28.2733      0.6047    -27.6066      0.0000
   5   5   9     12.1298      0.7726    -13.3452      0.0000
   7   5   9      2.8715      1.9042      0.5116      0.0000
   9   5   9      3.1875      2.1505     -2.2573      0.0000
  11   5   9      3.3429      2.1936      1.7145      0.0000
  -8   6   9      2.9475      2.3809     -3.7623      0.0000
  -6   6   9      3.6603      1.7216     -2.7425      0.0000
  -4   6   9      0.0000      2.0367      0.5601      0.0000
  -2   6   9      4.5586      1.8490     -4.9532      0.0000
   0   6   9     11.8574      0.9643      9.8683      0.0000
   2   6   9      0.0000      2.0052     -2.3088      0.0000
   4   6   9      0.7592      2.0016     -1.2813      0.0000
   6   6   9      3.7405      1.8224     -5.1636      0.0000
   8   6   9      2.7658      2.2521     -1.1576      0.0000
 -18   0  10      8.6996      1.3705     10.6217      0.0000
 -16   0  10     11.5590      1.0315    -10.4885      0.0000
 -14   0  10     20.6559      0.8416     20.8105      0.0000
 -12   0  10     36.5434      2.0591     38.3334      0.0000
 -10   0  10     24.4310      0.7259     22.9157      0.0000
  -8   0  10     41.7811      0.8326     42.0789      0.0000
  -6   0  10     52.6788      0.9431    -54.8937      0.0000
  -2   0  10     18.0303      0.4016     21.4303      0.0000
   0   0  10     63.7330      0.9181     64.8980      0.0000
   2   0  10      7.7477      1.1206      9.5029      0.0000
   4   0  10    102.3209      1.6828   -101.7270      0.0000
   6   0  10     56.6624      0.8025    -51.1391      0.0000
   8   0  10      9.4984      0.7629     -9.0952      0.0000
  10   0  10      6.7053      0.8101      4.3673      0.0000
  12   0  10     36.6548      0.6792    -37.1251      0.0000
  14   0  10      8.4293      1.1713     -9.3236      0.0000
  16   0  10     13.0065      1.5576     11.8202      0.0000
  18   0  10      8.2591      1.9856      7.5121      0.0000
 -19   1  10     14.7166      0.7934    -12.6982      0.0000
 -17   1  10     18.5221      0.6763     17.6680      0.0000
 -15   1  10      5.5366      1.1087     -5.2716      0.0000
 -13   1  10      1.6004      1.8183      1.6655      0.0000
 -11   1  10      5.6556      0.9183     -5.0006      0.0000
  -9   1  10     47.5818      0.5685     48.3258      0.0000
  -7   1  10     45.0426      0.5320    -44.5676      0.0000
  -5   1  10     45.5841      0.7682    -44.1955      0.0000
  -3   1  10     42.6413      0.4416    -43.4779      0.0000
  -1   1  10     86.8069      0.8093     86.6946      0.0000
   1   1  10     59.3144      0.6420     58.0764      0.0000
   3   1  10     23.9989      0.3139    -24.8022      0.0000
   5   1  10     24.3539      0.4399     24.8283      0.0000
   7   1  10     82.2314      0.7882    -79.6528      0.0000
   9   1  10     48.3639      0.5285     48.9015      0.0000
  11   1  10     20.2070      0.4640     21.0834      0.0000
  13   1  10     35.7266      0.6280    -39.9230      0.0000
  15   1  10      5.2589      1.3745     -1.5559      0.0000
  17   1  10      3.6001      2.4632      4.9542      0.0000
  19   1  10      9.0029      2.3038      6.6999      0.0000
 -18   2  10      6.3770      1.1308     -6.0155      0.0000
 -16   2  10      5.9501      1.1017      5.1697      0.0000
 -14   2  10      6.7552      0.9540     -5.5601      0.0000
 -12   2  10     34.8079      0.6240    -35.8833      0.0000
 -10   2  10     49.3976      0.6092    -49.3818      0.0000
  -8   2  10      7.3129      0.4687      5.6305      0.0000
  -6   2  10     15.4861      0.3470     13.8379      0.0000
  -4   2  10     29.5411      0.3725     31.4025      0.0000
  -2   2  10     14.8721      0.3239    -15.2921      0.0000
   0   2  10     41.1894      0.4836    -40.4617      0.0000
   2   2  10     21.8773      0.4087     20.3398      0.0000
   4   2  10     56.0546      0.5656     56.2528      0.0000
   6   2  10     16.2422      0.6214     13.3483      0.0000
   8   2  10     23.3291      0.4189    -23.2768      0.0000
  10   2  10     50.0642      0.5582     51.2622      0.0000
  12   2  10      4.0358      1.6030      5.3530      0.0000
  14   2  10     18.5233      0.6390     18.9889      0.0000
  16   2  10      6.1511      1.6524     -4.4067      0.0000
  18   2  10      5.6564      1.8663      3.3485      0.0000
 -17   3  10     11.0232      0.8735     -9.9271      0.0000
 -15   3  10      3.8115      1.6253     -5.7814      0.0000
 -13   3  10      3.1828      1.6593      1.3837      0.0000
 -11   3  10      7.7410      0.7955     -7.2552      0.0000
  -9   3  10      6.6272      0.6862     -6.3538      0.0000
  -7   3  10     16.1225      0.3942     16.5878      0.0000
  -5   3  10     28.8670      0.4006     29.1167      0.0000
  -3   3  10      2.3090      0.8717      2.3020      0.0000
  -1   3  10     37.8176      0.4938    -36.9751      0.0000
   1   3  10      9.7424      0.4541     -9.1617      0.0000
   3   3  10      2.2762      1.2951      3.6282      0.0000
   5   3  10     10.5667      0.4182      9.8763      0.0000
   7   3  10     13.0166      0.4263    -12.4976      0.0000
   9   3  10     24.3131      0.4728     24.6572      0.0000
  11   3  10      2.6916      1.5978     -2.4076      0.0000
  13   3  10      7.4841      0.7524     -6.8966      0.0000
  15   3  10      1.7372      2.1486      0.4283      0.0000
  17   3  10      6.3001      1.7222      6.6622      0.0000
 -14   4  10     64.7810      1.2688     63.9699      0.0000
 -12   4  10     30.0987      0.9292    -28.2921      0.0000
 -10   4  10      4.0812      1.6263      0.6403      0.0000
  -8   4  10      4.2955      1.5867      4.2965      0.0000
  -6   4  10     20.3013      0.6722     21.0851      0.0000
  -4   4  10     15.4155      0.5706     15.1649      0.0000
  -2   4  10     18.5722      0.5445    -18.1479      0.0000
   0   4  10     82.2023      1.0005    -83.1352      0.0000
   2   4  10     64.5319      0.8263     65.2397      0.0000
   4   4  10      1.4051      1.7438      1.3852      0.0000
   6   4  10     32.2380      0.6738     34.0883      0.0000
   8   4  10     69.3500      1.0441    -70.8553      0.0000
  10   4  10      6.0638      1.1456     -2.9829      0.0000
  12   4  10      3.5715      1.8140     -1.8641      0.0000
  14   4  10     13.0884      2.3954    -11.2792      0.0000
 -11   5  10      5.5105      1.4740     -3.4735      0.0000
  -9   5  10      6.8461      1.5500      8.4513      0.0000
  -7   5  10      3.5692      1.9379     -4.4831      0.0000
  -5   5  10      5.6481      1.0222     -6.1345      0.0000
  -3   5  10     10.0836      0.7525     11.2904      0.0000
  -1   5  10      5.3067      1.0604      3.0781      0.0000
   1   5  10      2.8949      1.7435      2.0625      0.0000
   3   5  10      7.2477      0.9136      6.7184      0.0000
   5   5  10     24.0359      0.6000    -25.0837      0.0000
   7   5  10      0.7387      1.9997     -3.0702      0.0000
   9   5  10      4.8030      1.4986     -5.1007      0.0000
  11   5  10     15.4375      0.8561     16.1819      0.0000
  -8   6  10      0.0000      2.5609      0.9712      0.0000
  -6   6  10      5.9193      1.2471     -7.0603      0.0000
  -4   6  10      4.1339      1.6023      4.4229      0.0000
  -2   6  10      1.9076      2.0790     -0.1760      0.0000
   0   6  10     13.0339      0.7799     12.7800      0.0000
   2   6  10      1.2055      2.0565     -2.9573      0.0000
   4   6  10      1.8550      2.1010      3.2822      0.0000
   6   6  10     12.5691      0.7944    -12.5820      0.0000
   8   6  10     10.4127      1.0485     10.5880      0.0000
 -19   1  11      8.5466      1.0291     -7.8866      0.0000
 -17   1  11      2.0009      1.9777      3.0109      0.0000
 -15   1  11      1.0131      1.8762     -2.3561      0.0000
 -13   1  11     22.8218      1.2874    -22.6933      0.0000
 -11   1  11     24.0129      1.5656     23.4273      0.0000
  -9   1  11      5.6259      0.5985     -5.8801      0.0000
  -7   1  11     39.3955      0.4891     38.5182      0.0000
  -5   1  11    134.5099      1.5004   -129.6582      0.0000
  -3   1  11     38.8183      0.4141    -41.1003      0.0000
  -1   1  11     38.0673      0.4552     38.4398      0.0000
   1   1  11     98.8592      0.9995    -95.5141      0.0000
   3   1  11     36.9705      0.4006    -36.7503      0.0000
   5   1  11     65.9139      0.6406    -65.2467      0.0000
   7   1  11     30.3981      0.7356     25.9358      0.0000
   9   1  11     46.5108      0.5155     47.3105      0.0000
  11   1  11     27.2170      0.4821     25.7991      0.0000
  13   1  11      8.5893      1.5562     -4.9644      0.0000
  15   1  11      4.5237      1.7592      5.0042      0.0000
  17   1  11      3.7812      2.2067     -4.7041      0.0000
  19   1  11     26.3689      1.8109     24.8312      0.0000
 -18   2  11     13.4344      0.8048     13.5584      0.0000
 -16   2  11     24.5552      0.6482     23.7814      0.0000
 -14   2  11      5.8010      1.0326     -5.6130      0.0000
 -12   2  11      0.9372      1.7492     -0.0292      0.0000
 -10   2  11     31.3149      0.4879    -30.9721      0.0000
  -8   2  11      4.8931      0.8229      2.4265      0.0000
  -6   2  11     10.9579      0.3807    -10.6365      0.0000
  -4   2  11     43.9925      0.4725    -45.0806      0.0000
  -2   2  11     24.3637      0.4698     21.3466      0.0000
   0   2  11     75.2942      0.7193     76.7567      0.0000
   2   2  11     94.1207      0.8841     92.8701      0.0000
   4   2  11     36.5499      0.5056    -36.7224      0.0000
   6   2  11     45.3834      0.4951    -43.2432      0.0000
   8   2  11     19.9145      0.4369    -20.3544      0.0000
  10   2  11     27.5072      0.8051     28.6479      0.0000
  12   2  11     26.9771      0.5001    -28.9269      0.0000
  14   2  11      9.1934      0.7798      8.0564      0.0000
  16   2  11      0.0000      2.6763     -0.4571      0.0000
  18   2  11     17.5130      1.1275     16.8463      0.0000
 -17   3  11      2.9027      2.3662     -2.5709      0.0000
 -15   3  11      3.5825      1.6627      2.3129      0.0000
 -13   3  11     13.2112      0.6844     13.4126      0.0000
 -11   3  11     11.2322      0.6743    -11.4683      0.0000
  -9   3  11     11.0787      0.5368     10.6043      0.0000
  -7   3  11      6.0095      0.5675      4.5666      0.0000
  -5   3  11     18.3663      0.3739     17.3400      0.0000
  -3   3  11     28.4851      0.3812     29.3642      0.0000
  -1   3  11     29.8134      0.4435     30.7367      0.0000
   1   3  11      7.1661      0.7625      5.2002      0.0000
   3   3  11     12.6175      0.3791     12.8123      0.0000
   5   3  11      6.0865      0.5558      5.8450      0.0000
   7   3  11      4.5159      1.0015      3.3097      0.0000
   9   3  11     17.5657      0.4334    -17.6594      0.0000
  11   3  11      4.8254      0.9005      4.5445      0.0000
  13   3  11     21.3778      0.6543    -20.1147      0.0000
  15   3  11      0.0000      2.1878      2.1925      0.0000
  17   3  11      5.7518      1.8535     -4.5297      0.0000
 -14   4  11      9.9110      1.9467     -8.0287      0.0000
 -12   4  11     17.1348      1.2667     16.8883      0.0000
 -10   4  11      5.3574      1.2845      4.3542      0.0000
  -8   4  11      3.3680      1.4214      2.1956      0.0000
  -6   4  11     34.2135      0.5953     36.7248      0.0000
  -4   4  11     20.9047      0.6302    -21.4604      0.0000
  -2   4  11     40.0301      0.6194     41.0610      0.0000
   0   4  11     70.6610      0.8876    -70.7072      0.0000
   2   4  11     29.0589      0.5586    -27.6696      0.0000
   4   4  11     25.2190      0.5460     25.3684      0.0000
   6   4  11     14.5884      0.6083     15.1118      0.0000
   8   4  11     17.5850      1.7280     13.3892      0.0000
  10   4  11      4.2112      3.0903      0.8993      0.0000
  12   4  11      6.7098      1.1770     -7.0120      0.0000
  14   4  11     20.4725      0.9791     18.7514      0.0000
 -11   5  11      7.2460      1.6294     -7.3067      0.0000
  -9   5  11      6.3901      1.5232     -8.1320      0.0000
  -7   5  11      4.7585      1.2431     -5.1594      0.0000
  -5   5  11      0.0000      1.8892     -1.5467      0.0000
  -3   5  11      8.2974      0.8055     -7.4992      0.0000
  -1   5  11     25.6888      0.5891    -26.1994      0.0000
   1   5  11      3.4723      1.7373      3.0170      0.0000
   3   5  11      2.3017      1.8674      1.2780      0.0000
   5   5  11      9.7795      0.9112      8.2455      0.0000
   7   5  11      8.3256      0.9010     -8.9998      0.0000
   9   5  11      8.7963      1.0400     -9.7599      0.0000
  11   5  11      5.0121      1.6519      3.7764      0.0000
  -8   6  11      6.9119      1.6454     -6.6700      0.0000
  -6   6  11      5.0280      1.3770     -6.8139      0.0000
  -4   6  11     13.9069      1.3617    -13.9084      0.0000
  -2   6  11     17.4817      0.7151     17.1798      0.0000
   0   6  11      2.1443      2.0581      1.6363      0.0000
   2   6  11      3.2705      1.9268     -0.3035      0.0000
   4   6  11      1.2186      2.0900      2.0220      0.0000
   6   6  11      0.0000      2.1691     -3.1036      0.0000
   8   6  11      3.2322      2.3240     -4.3014      0.0000
 -18   0  12     23.5423      0.9549     22.5314      0.0000
 -16   0  12      3.4697      2.4777      0.6619      0.0000
 -14   0  12     17.0835      0.8785    -16.7884      0.0000
 -12   0  12      7.9401      2.1262      8.4452      0.0000
 -10   0  12     58.8863      1.0771     61.7267      0.0000
  -8   0  12     25.6688      0.9959     28.0627      0.0000
  -4   0  12     64.1663      0.8737    -64.7997      0.0000
  -2   0  12     40.5859      0.6035     45.1468      0.0000
   0   0  12     60.2832      0.8209    -57.3981      0.0000
   2   0  12      8.8657      0.6797     10.6644      0.0000
   4   0  12     58.4112      1.0331    -55.8994      0.0000
   6   0  12     14.0427      0.4261    -12.8157      0.0000
   8   0  12     32.4020      0.5780    -32.6183      0.0000
  10   0  12     28.4238      0.5889    -27.7934      0.0000
  12   0  12      9.7072      2.0869     12.0406      0.0000
  14   0  12     15.3394      0.9339    -16.4045      0.0000
  16   0  12      9.7023      1.7897    -10.6934      0.0000
  18   0  12      4.9555      2.9201     -3.5752      0.0000
 -19   1  12     12.0938      0.9624     10.5652      0.0000
 -17   1  12      3.8146      1.5615      2.6148      0.0000
 -15   1  12      9.8107      0.7791    -10.4802      0.0000
 -13   1  12     50.3955      0.9284    -52.3394      0.0000
 -11   1  12     88.9410      1.0628     92.1181      0.0000
  -9   1  12     12.0401      0.5418    -11.9528      0.0000
  -7   1  12      6.4870      0.4861     -7.1361      0.0000
  -5   1  12     63.0017      0.6167    -58.1197      0.0000
  -3   1  12     15.9113      0.3408     13.9308      0.0000
  -1   1  12     31.1612      0.3924    -27.5033      0.0000
   1   1  12     60.6626      0.5865     56.1019      0.0000
   3   1  12     69.5960      0.6662    -64.0540      0.0000
   5   1  12     14.8668      0.8270     13.6765      0.0000
   7   1  12     17.8229      0.3500    -18.4374      0.0000
   9   1  12     47.4822      0.5211     49.5133      0.0000
  11   1  12     12.8843      0.5639    -14.3938      0.0000
  13   1  12      5.0310      1.1615     -3.2578      0.0000
  15   1  12      8.0395      1.1773     -9.9050      0.0000
  17   1  12      4.1105      2.1383     -5.0829      0.0000
  19   1  12     13.5344      1.2600    -10.2645      0.0000
 -18   2  12     20.8453      0.7108    -21.3848      0.0000
 -16   2  12     11.5221      0.7901     10.7090      0.0000
 -14   2  12     18.1323      0.6307    -18.7143      0.0000
 -12   2  12     11.6638      0.6677     12.3064      0.0000
 -10   2  12     29.6540      0.5512    -30.5587      0.0000
  -8   2  12     48.6580      0.5266    -51.2930      0.0000
  -6   2  12      1.8313      1.2840     -1.8905      0.0000
  -4   2  12     79.5128      0.7617     77.3651      0.0000
  -2   2  12     29.7477      0.7130     26.2681      0.0000
   2   2  12     14.5569      0.6982     14.1550      0.0000
   4   2  12     31.4905      0.6622     29.2759      0.0000
   6   2  12     38.9303      0.5800     37.2367      0.0000
   8   2  12     14.7852      0.4078     14.8971      0.0000
  10   2  12     10.7431      0.6878    -11.7816      0.0000
  12   2  12      4.1808      1.0719      4.6013      0.0000
  14   2  12     28.8926      0.6207     30.4914      0.0000
  16   2  12     18.7099      1.0189     16.7199      0.0000
  18   2  12     13.8553      1.4273    -13.1106      0.0000
 -17   3  12      3.4253      2.2448      3.3852      0.0000
 -15   3  12     20.7389      0.6705     19.8744      0.0000
 -13   3  12     14.5660      0.6618    -14.3981      0.0000
 -11   3  12      8.5814      0.9898     -8.0833      0.0000
  -9   3  12      5.1741      0.8085     -4.2927      0.0000
  -7   3  12      5.9082      0.5839     -7.7665      0.0000
  -5   3  12     15.2550      0.3702     15.4777      0.0000
  -3   3  12      6.4795      0.4943      6.6808      0.0000
  -1   3  12     18.5970      0.4062     19.1656      0.0000
   1   3  12      6.1607      0.5988     -4.7881      0.0000
   3   3  12     20.3421      0.3644     18.8537      0.0000
   5   3  12      5.7310      0.6650     -5.9555      0.0000
   7   3  12      2.4818      1.2436     -2.5481      0.0000
   9   3  12     14.9782      0.5632    -15.0960      0.0000
  11   3  12      2.1801      1.7714     -1.0577      0.0000
  13   3  12      4.5476      1.0514      3.9863      0.0000
  15   3  12     10.2131      1.2347     10.8447      0.0000
  17   3  12      2.3468      2.5492      3.8112      0.0000
 -14   4  12     24.5399      1.6904     24.1202      0.0000
 -12   4  12     26.6998      0.9323     26.6834      0.0000
 -10   4  12      1.2590      1.9880     -0.3068      0.0000
  -8   4  12     22.7867      0.6661    -24.9739      0.0000
  -6   4  12     10.9426      0.6523     13.7503      0.0000
  -4   4  12      3.5399      1.5198      2.8093      0.0000
  -2   4  12     19.6454      0.5451     20.5937      0.0000
   0   4  12     83.0061      1.0111    -84.6962      0.0000
   2   4  12      4.7345      1.3234     -2.8396      0.0000
   4   4  12     18.1307      0.5622     18.3198      0.0000
   6   4  12      9.4574      0.7208     -9.1938      0.0000
   8   4  12     38.6380      0.7558     39.5272      0.0000
  10   4  12     61.7845      1.1749    -62.1511      0.0000
  12   4  12      5.8820      1.4462     -4.3102      0.0000
  14   4  12      4.0210      2.2855     -1.7170      0.0000
 -11   5  12      4.6215      2.0464      2.5582      0.0000
  -9   5  12      8.2093      1.0888      7.1984      0.0000
  -7   5  12      2.4859      2.0205      2.9759      0.0000
  -5   5  12      3.1099      1.8357     -2.5961      0.0000
  -3   5  12      3.3652      1.5669      4.5607      0.0000
  -1   5  12      4.1194      1.2608      3.0026      0.0000
   1   5  12      6.5904      0.9472     -7.0031      0.0000
   3   5  12      5.1440      1.1135      5.1279      0.0000
   5   5  12     25.5415      0.6101    -26.4974      0.0000
   7   5  12      4.6772      1.4472      5.4415      0.0000
   9   5  12      8.5427      1.0268      9.1725      0.0000
  11   5  12      4.1759      1.8293     -0.3297      0.0000
  -8   6  12      5.8556      1.7358     -5.2693      0.0000
  -6   6  12      0.0000      2.0867     -2.1353      0.0000
  -4   6  12      2.6428      2.0686      2.4490      0.0000
  -2   6  12      8.5896      0.9396      8.7669      0.0000
   0   6  12      4.5657      1.4165      5.4014      0.0000
   2   6  12      0.0000      2.0197      0.7889      0.0000
   4   6  12      5.1531      1.3004      5.1969      0.0000
   6   6  12      0.0000      2.2311      1.4923      0.0000
 -19   1  13     15.4924      1.0605     13.7805      0.0000
 -17   1  13     30.0148      0.6628    -31.0574      0.0000
 -15   1  13      6.9361      0.9634     -6.8020      0.0000
 -13   1  13     54.6540      0.7611    -54.4123      0.0000
 -11   1  13     42.0497      0.7219     43.0120      0.0000
  -9   1  13     13.3071      0.5377    -13.6057      0.0000
  -7   1  13      1.8707      1.2152     -1.9918      0.0000
  -5   1  13      3.5827      0.6281      1.8862      0.0000
  -3   1  13     56.9198      0.6168    -56.5817      0.0000
  -1   1  13     58.6930      0.5732    -56.3290      0.0000
   1   1  13     47.7710      0.4861    -47.7588      0.0000
   3   1  13     94.0241      0.8804    -89.2218      0.0000
   5   1  13     22.2250      0.4760     21.0227      0.0000
   7   1  13      3.9587      0.6609     -2.7692      0.0000
   9   1  13     49.5189      0.5368     48.7453      0.0000
  11   1  13     37.4639      0.8518     38.9305      0.0000
  13   1  13     13.0252      0.6938    -13.3777      0.0000
  15   1  13     28.1322      0.9142     30.0993      0.0000
  17   1  13     15.7536      1.0984    -16.5823      0.0000
 -18   2  13      4.9124      1.4679      3.8558      0.0000
 -16   2  13      4.6032      1.3752     -5.7373      0.0000
 -14   2  13     10.4857      0.7538     10.5103      0.0000
 -12   2  13     18.9392      0.5884     18.4849      0.0000
 -10   2  13      5.0177      1.0059      4.8080      0.0000
  -8   2  13     36.4887      0.4453    -39.1451      0.0000
  -6   2  13      7.6077      0.4369      7.2468      0.0000
  -4   2  13     75.0957      0.7261    -71.6333      0.0000
  -2   2  13     77.7489      0.7458     76.2047      0.0000
   0   2  13     34.8820      0.4029    -31.0051      0.0000
   2   2  13      3.6881      0.5977     -3.7098      0.0000
   4   2  13     29.2039      0.6081     28.7128      0.0000
   6   2  13     34.4566      0.4260     33.9118      0.0000
   8   2  13      0.3522      1.5475      1.4922      0.0000
  10   2  13     32.4067      0.5055    -31.3526      0.0000
  12   2  13     11.7296      0.7990    -12.6363      0.0000
  14   2  13      2.5039      1.9584     -3.2711      0.0000
  16   2  13      4.9555      1.9271      3.3871      0.0000
  18   2  13      5.6015      1.9845     -2.8697      0.0000
 -17   3  13      6.3027      1.4473      7.0909      0.0000
 -15   3  13      6.8722      1.0494      5.1342      0.0000
 -13   3  13      3.7377      1.4824      3.4710      0.0000
 -11   3  13      3.2587      1.5276      3.2685      0.0000
  -9   3  13     13.4207      0.5102     13.0656      0.0000
  -7   3  13      8.0977      0.7204      6.3734      0.0000
  -5   3  13      9.3895      0.4278      8.4797      0.0000
  -3   3  13     19.2719      0.3489     19.6589      0.0000
  -1   3  13     15.6384      0.4208     14.6389      0.0000
   1   3  13     39.8311      0.5135     42.7246      0.0000
   3   3  13     12.2868      0.3822     13.3932      0.0000
   5   3  13     11.2243      0.4306    -11.7981      0.0000
   7   3  13     18.1141      0.4208    -20.1838      0.0000
   9   3  13      9.6744      0.5772    -10.2203      0.0000
  11   3  13      0.0000      1.6788     -1.1778      0.0000
  13   3  13     12.9785      0.5983    -12.3610      0.0000
  15   3  13      8.0326      1.0975     -9.3063      0.0000
  17   3  13      4.0881      2.3182      4.6884      0.0000
 -14   4  13     16.5769      2.0950    -15.1520      0.0000
 -12   4  13      6.8042      1.5322     -5.5688      0.0000
 -10   4  13     14.2460      0.7741     15.8013      0.0000
  -8   4  13      8.0069      0.9304    -10.1104      0.0000
  -6   4  13     34.9030      0.6008     39.0106      0.0000
  -4   4  13      9.1053      0.8141     -9.5445      0.0000
  -2   4  13      5.4483      0.9355     -3.1864      0.0000
   2   4  13     16.2077      0.8134    -15.6465      0.0000
   4   4  13      0.0000      1.7735      1.4024      0.0000
   6   4  13     22.1106      0.5617    -23.3271      0.0000
   8   4  13      8.1138      1.3243     -3.7549      0.0000
  10   4  13     36.1580      0.8784     35.4946      0.0000
  12   4  13     12.2342      0.8603    -11.5794      0.0000
  14   4  13     12.0486      1.1350     10.4335      0.0000
 -11   5  13     12.3178      1.7230    -10.6505      0.0000
  -9   5  13     13.0565      1.3750    -13.2634      0.0000
  -7   5  13      9.5374      0.8141     -9.6127      0.0000
  -5   5  13      8.6428      0.8221     -9.1426      0.0000
  -3   5  13      4.5316      1.2706     -6.1170      0.0000
  -1   5  13      8.2436      0.8269     -8.1796      0.0000
   1   5  13      4.8766      1.2095     -5.7606      0.0000
   3   5  13      0.8441      2.0335      0.3512      0.0000
   5   5  13     11.7283      0.8862     11.2296      0.0000
   7   5  13      9.7122      0.9715     10.0394      0.0000
   9   5  13     10.3858      0.9690    -11.2604      0.0000
  11   5  13      1.4941      2.2613      2.9860      0.0000
  -6   6  13      2.9617      2.1737     -3.7278      0.0000
  -4   6  13      3.7223      1.8703      3.1571      0.0000
  -2   6  13      2.8674      2.1010     -2.8259      0.0000
   0   6  13      0.0000      2.0197      0.7990      0.0000
   2   6  13      5.1925      1.9039      4.4949      0.0000
   4   6  13      0.0000      2.0581      2.6665      0.0000
   6   6  13      0.0000      2.2521     -3.1480      0.0000
 -18   0  14      7.2173      1.5402      8.2306      0.0000
 -16   0  14     13.5804      1.0008     13.8974      0.0000
 -14   0  14      8.6109      1.1466      9.1189      0.0000
 -12   0  14     37.8753      0.8825     36.8304      0.0000
 -10   0  14     18.9080      0.7389    -20.5208      0.0000
  -8   0  14     14.3367      0.7089    -13.4557      0.0000
  -6   0  14      0.0000      2.0231      1.2773      0.0000
  -4   0  14     15.9744      0.4349     17.6947      0.0000
  -2   0  14     57.3663      0.7988    -58.5730      0.0000
   0   0  14     23.8040      0.5699    -23.7100      0.0000
   2   0  14     46.9894      0.8706     47.2796      0.0000
   4   0  14     34.9373      0.7500    -33.0860      0.0000
   6   0  14     44.7231      1.0138    -42.9097      0.0000
   8   0  14     20.1285      0.5759    -23.8658      0.0000
  10   0  14     34.9635      0.8578    -33.6953      0.0000
  12   0  14      8.7039      1.2746      7.5298      0.0000
  14   0  14      1.6158      2.6763      0.1023      0.0000
  16   0  14      8.4227      1.8325      6.3623      0.0000
  18   0  14      8.3413      2.0817      6.9703      0.0000
 -19   1  14     19.3456      0.7439     18.0222      0.0000
 -17   1  14     11.5031      1.0408    -11.4537      0.0000
 -15   1  14     11.7352      0.9018     11.7253      0.0000
 -13   1  14     22.3439      0.7734    -22.9053      0.0000
 -11   1  14     11.9315      1.3654    -11.3819      0.0000
  -9   1  14     34.1702      0.5572     32.9126      0.0000
  -7   1  14      6.6002      0.5207      6.4664      0.0000
  -5   1  14     45.1620      0.4749     41.4517      0.0000
  -3   1  14    138.0817      1.2724   -130.9764      0.0000
  -1   1  14     27.0976      0.3470     27.5648      0.0000
   1   1  14    115.1670      1.0665    110.6079      0.0000
   3   1  14     65.1037      0.8168    -61.3798      0.0000
   5   1  14     41.6015      0.5093    -40.7537      0.0000
   7   1  14     13.4538      0.3534    -13.0906      0.0000
   9   1  14      3.8008      0.9831     -2.4935      0.0000
  11   1  14     54.7147      0.7669     54.6367      0.0000
  13   1  14     12.7099      1.0168    -12.3499      0.0000
  15   1  14      2.1139      2.0092     -0.6876      0.0000
  17   1  14     24.2484      0.9846    -23.8274      0.0000
 -18   2  14     14.1809      0.8064    -14.6868      0.0000
 -16   2  14     12.5781      0.8421    -13.0185      0.0000
 -14   2  14      0.0000      1.8228      0.1207      0.0000
 -12   2  14      3.2194      1.5198     -1.3507      0.0000
 -10   2  14     39.0025      0.6146    -39.7073      0.0000
  -8   2  14     19.0817      0.4371     17.3176      0.0000
  -6   2  14      9.5307      0.4057      8.8286      0.0000
  -4   2  14     48.0714      0.7050     47.3901      0.0000
  -2   2  14     29.4363      0.4220    -28.1314      0.0000
   0   2  14     41.8466      0.4552     43.3254      0.0000
   2   2  14     13.2881      0.3451     16.4525      0.0000
   4   2  14      7.5550      0.4372     -7.3750      0.0000
   6   2  14     46.6413      0.7538     46.5402      0.0000
   8   2  14     24.2777      0.4529     24.7515      0.0000
  10   2  14      5.8452      0.7568     -7.2127      0.0000
  12   2  14      7.2384      0.8946      7.3358      0.0000
  14   2  14      5.7698      1.4962      6.1000      0.0000
  16   2  14      0.0000      2.2560     -4.3107      0.0000
  18   2  14      2.4281      2.5887      5.0446      0.0000
 -17   3  14      5.5566      1.5223      4.3454      0.0000
 -15   3  14      1.5457      2.0556     -0.3092      0.0000
 -13   3  14      7.3806      0.9621      6.8865      0.0000
 -11   3  14      2.1671      1.7627     -1.1807      0.0000
  -9   3  14     10.5411      0.5498    -11.1767      0.0000
  -7   3  14      1.4138      1.4404      1.9161      0.0000
  -5   3  14     11.2407      0.5309     11.3196      0.0000
  -3   3  14      7.9670      0.4865     -7.4090      0.0000
  -1   3  14     23.7127      0.3952    -23.9931      0.0000
   1   3  14     26.8865      0.4390     28.4060      0.0000
   3   3  14      0.0000      1.4638     -1.6854      0.0000
   5   3  14     22.8186      0.3955     23.1510      0.0000
   7   3  14      3.6191      0.8982      2.1205      0.0000
   9   3  14      5.8182      0.8126      5.0116      0.0000
  11   3  14     20.7368      0.5038    -20.5233      0.0000
  13   3  14      8.8455      1.0815     -8.7110      0.0000
  15   3  14      0.9457      2.2164     -2.5075      0.0000
 -14   4  14     13.9138      1.4560     13.3608      0.0000
 -12   4  14     26.1046      0.9535     24.8677      0.0000
 -10   4  14      2.3063      2.0291     -1.4674      0.0000
  -8   4  14      0.2895      1.9250      2.5730      0.0000
  -6   4  14      2.7410      1.8789      3.7440      0.0000
  -4   4  14     10.8152      0.6952     -9.7294      0.0000
  -2   4  14     40.0075      0.6257    -41.1756      0.0000
   0   4  14     34.1439      0.5134     32.9318      0.0000
   2   4  14     82.2799      0.8939    -83.7639      0.0000
   4   4  14     17.5504      0.5613     17.1077      0.0000
   6   4  14     16.4794      0.5850    -17.4559      0.0000
   8   4  14     34.5057      0.7327     37.8539      0.0000
  10   4  14     16.0433      0.7734    -16.5166      0.0000
  12   4  14     17.9919      0.8755    -17.3012      0.0000
  14   4  14      3.2738      3.3037     -0.0460      0.0000
 -11   5  14     23.7420      0.9756    -23.2175      0.0000
  -9   5  14      7.4710      1.1415      9.3529      0.0000
  -7   5  14      6.7031      1.1780     -4.8897      0.0000
  -5   5  14      6.6040      0.9758      5.5458      0.0000
  -3   5  14     12.1535      0.8822    -12.4319      0.0000
  -1   5  14     24.0304      0.7449     25.6075      0.0000
   1   5  14      8.6298      0.8233      8.6467      0.0000
   3   5  14      6.9882      0.9823     -7.1365      0.0000
   5   5  14     26.1136      0.6146    -27.4519      0.0000
   7   5  14      7.9473      1.0964     -5.7338      0.0000
   9   5  14      7.9573      1.1228      8.5166      0.0000
  11   5  14      0.0000      2.2521      0.4981      0.0000
  -6   6  14      1.4087      2.2613     -2.1075      0.0000
  -4   6  14     17.1695      0.7785     15.9174      0.0000
  -2   6  14      0.0000      2.0523     -0.0407      0.0000
   0   6  14     12.5587      0.7866     13.3547      0.0000
   2   6  14     13.7027      0.7710     12.9818      0.0000
   4   6  14      0.0000      2.0197      1.1559      0.0000
   6   6  14      0.0000      2.2445      1.2411      0.0000
 -19   1  15      5.4785      1.7432      3.0100      0.0000
 -17   1  15     12.8025      0.8188    -12.6974      0.0000
 -15   1  15      6.9832      0.9633     -6.0850      0.0000
 -13   1  15      0.0000      1.7982     -0.1291      0.0000
 -11   1  15     70.8077      0.8872    -74.3350      0.0000
  -9   1  15      7.5731      0.6920     -4.7012      0.0000
  -7   1  15     17.2764      0.3881    -16.2766      0.0000
  -5   1  15     96.8941      0.9110     90.8954      0.0000
  -3   1  15     60.7536      0.6016    -56.5192      0.0000
  -1   1  15     42.2765      0.4511    -42.7020      0.0000
   1   1  15     15.1697      0.5641    -14.2190      0.0000
   3   1  15     38.9708      0.4801     39.1388      0.0000
   5   1  15     36.4551      0.4739    -31.1382      0.0000
   7   1  15      9.3530      0.4314      8.2157      0.0000
   9   1  15     53.9163      0.6403    -57.6544      0.0000
  11   1  15     92.1568      1.2993     93.7575      0.0000
  13   1  15     42.0437      0.6910     42.3609      0.0000
  15   1  15     17.5480      0.7334     17.2980      0.0000
  17   1  15     18.8466      1.0478    -19.4080      0.0000
 -18   2  15      2.9994      2.1347     -0.7313      0.0000
 -16   2  15     19.0081      0.6883     20.0453      0.0000
 -14   2  15      4.0653      1.3630     -4.3626      0.0000
 -12   2  15      4.4806      1.1768     -4.1072      0.0000
 -10   2  15     29.3259      0.5617     28.8217      0.0000
  -8   2  15     39.1651      0.6856    -40.9987      0.0000
  -6   2  15     24.8277      0.3742     25.2214      0.0000
  -4   2  15     36.7793      0.7820    -36.1784      0.0000
  -2   2  15     39.7637      0.4517    -36.3597      0.0000
   0   2  15     23.5411      0.3553     23.0008      0.0000
   2   2  15     12.2567      0.3534     13.5938      0.0000
   4   2  15     70.8765      0.6956     70.6619      0.0000
   6   2  15     48.5626      0.5265    -49.3625      0.0000
   8   2  15     23.6830      0.4518    -23.8743      0.0000
  10   2  15     20.1377      0.4818     20.6698      0.0000
  12   2  15     17.7238      0.6101     17.4508      0.0000
  14   2  15      3.0816      1.8962     -3.5918      0.0000
  16   2  15     15.4846      1.0977    -16.0035      0.0000
  18   2  15     15.7888      1.2220    -16.4205      0.0000
 -17   3  15      9.1995      1.1634      9.2031      0.0000
 -15   3  15      5.1789      1.5480     -4.5435      0.0000
 -13   3  15     16.9203      0.8476     16.2688      0.0000
 -11   3  15     12.4108      0.6461     13.3435      0.0000
  -9   3  15      5.3714      0.8148      5.6373      0.0000
  -7   3  15      6.0279      0.7905      7.4114      0.0000
  -5   3  15     12.8827      0.5079     12.2472      0.0000
  -3   3  15      8.0393      0.5565      7.7966      0.0000
  -1   3  15     11.8565      0.5373     10.6944      0.0000
   1   3  15     16.0499      0.4455     17.6475      0.0000
   3   3  15      6.5758      0.6131      6.4656      0.0000
   5   3  15      1.3501      1.4113     -0.6413      0.0000
   7   3  15      8.4677      0.5944     -8.0874      0.0000
   9   3  15     26.3902      0.4927    -27.5798      0.0000
  11   3  15     15.8391      0.5536    -15.6182      0.0000
  13   3  15      4.5509      1.2840      2.6284      0.0000
  15   3  15     15.9949      1.2869    -16.6700      0.0000
 -14   4  15     16.5209      2.8904    -15.5363      0.0000
 -12   4  15      8.0860      2.1475      6.3687      0.0000
 -10   4  15      6.0322      1.1811      4.5515      0.0000
  -8   4  15      8.1728      0.9115      8.9017      0.0000
  -6   4  15      3.5938      1.3076     -0.6840      0.0000
  -4   4  15     17.1659      0.5590     19.0265      0.0000
  -2   4  15     13.5433      0.6580    -12.7254      0.0000
   0   4  15     27.8442      0.5533     27.5017      0.0000
   2   4  15     52.2332      0.6414    -52.2918      0.0000
   4   4  15      3.9373      1.0729     -3.7117      0.0000
   6   4  15      3.2632      1.3372      4.3373      0.0000
   8   4  15     26.4509      0.7010     25.6425      0.0000
  10   4  15     14.5104      0.8078    -13.4695      0.0000
  12   4  15      2.8426      2.1536     -2.2467      0.0000
  14   4  15     13.3686      1.7319    -11.6459      0.0000
 -11   5  15     14.4695      1.1197     14.9356      0.0000
  -9   5  15      2.2657      2.1735     -1.8380      0.0000
  -7   5  15     18.7782      0.7598    -18.7465      0.0000
  -5   5  15     18.7306      0.6422    -19.3258      0.0000
  -3   5  15      0.0000      1.8814      1.6215      0.0000
  -1   5  15     11.5104      0.7049    -11.3799      0.0000
   1   5  15      0.0000      1.8600      0.1539      0.0000
   3   5  15     14.4711      0.6782    -13.8936      0.0000
   5   5  15      7.3653      1.1205      8.2439      0.0000
   7   5  15     29.3932      0.7586     28.5513      0.0000
   9   5  15     13.5688      1.0717     12.9761      0.0000
  11   5  15      0.0000      2.2757      2.2422      0.0000
  -6   6  15      0.0000      2.2771     -1.9473      0.0000
  -4   6  15      3.4654      1.9730      2.8473      0.0000
  -2   6  15      7.0142      1.0718      5.5403      0.0000
   0   6  15      0.0000      2.0729      1.3754      0.0000
   2   6  15      3.8606      1.7153      3.6737      0.0000
   4   6  15      6.2687      1.3900      4.7549      0.0000
   6   6  15      0.0000      2.2357     -2.0597      0.0000
 -18   0  16      1.6517      3.6471     -2.6459      0.0000
 -16   0  16      8.0130      1.3174      8.3083      0.0000
 -14   0  16     20.2161      0.8599     21.4943      0.0000
 -12   0  16      9.7826      1.0390      9.1860      0.0000
 -10   0  16      8.7511      0.9257      8.8140      0.0000
  -8   0  16     12.3191      2.0752      9.9717      0.0000
  -6   0  16     14.4387      0.5069    -14.6129      0.0000
  -4   0  16    115.0235      1.5119   -114.6892      0.0000
  -2   0  16     37.4940      0.8153    -39.4526      0.0000
   0   0  16     27.8037      0.4948    -26.0033      0.0000
   2   0  16     33.5083      0.7207    -31.7574      0.0000
   4   0  16      1.4116      1.7520     -1.4935      0.0000
   6   0  16      7.4463      0.9328     -6.2067      0.0000
   8   0  16     38.5916      0.8656     40.4161      0.0000
  10   0  16     45.9032      0.9733    -45.3610      0.0000
  12   0  16      5.7769      1.5215     -6.8507      0.0000
  14   0  16     32.9497      1.5371    -31.7288      0.0000
  16   0  16     13.7211      1.5467     12.7619      0.0000
  18   0  16     24.3609      1.4652     22.2243      0.0000
 -17   1  16      0.0000      1.9250     -0.3331      0.0000
 -15   1  16     10.3558      0.7851     11.3708      0.0000
 -13   1  16     10.4977      0.7208    -10.0365      0.0000
 -11   1  16     44.2661      0.6646    -46.8486      0.0000
  -9   1  16     44.9732      0.6408     46.7589      0.0000
  -7   1  16     14.9615      0.4064     14.7003      0.0000
  -3   1  16     17.7626      0.3352    -15.5604      0.0000
  -1   1  16     40.3411      0.4381    -39.8497      0.0000
   1   1  16     21.3689      0.3923    -20.0316      0.0000
   3   1  16     66.3070      0.7168     61.9995      0.0000
   5   1  16     33.4568      0.4535    -32.0549      0.0000
   7   1  16      4.2113      0.7788      5.2692      0.0000
   9   1  16     59.3601      0.6877    -60.2817      0.0000
  11   1  16     61.6489      1.1451     63.5903      0.0000
  13   1  16      4.9540      1.2215     -3.9921      0.0000
  15   1  16      4.6945      1.5720     -6.0045      0.0000
  17   1  16      5.6684      1.7418      1.8816      0.0000
 -18   2  16      0.0000      2.3137     -1.0868      0.0000
 -16   2  16     19.0022      0.6885    -19.4770      0.0000
 -14   2  16      2.8709      1.8366     -3.2756      0.0000
 -12   2  16      7.3842      0.8389      6.4926      0.0000
 -10   2  16     15.9551      0.6283    -17.1288      0.0000
  -8   2  16     17.6358      0.5089    -17.9600      0.0000
  -6   2  16     13.9496      0.3759     14.6996      0.0000
  -4   2  16     15.7138      0.6692     15.3412      0.0000
  -2   2  16    174.0198      1.5975    173.8470      0.0000
   0   2  16     74.2924      0.7200    -71.5584      0.0000
   2   2  16     36.3345      0.4274     35.2464      0.0000
   4   2  16     18.6145      0.4093    -19.0599      0.0000
   6   2  16     41.3262      0.5695     41.6159      0.0000
   8   2  16     15.3250      0.4787    -16.2111      0.0000
  10   2  16      0.0000      1.6930     -0.1385      0.0000
  12   2  16     10.8999      0.7274     10.6841      0.0000
  14   2  16     17.3166      0.6676     17.3592      0.0000
  16   2  16     15.4428      0.8878    -15.6910      0.0000
 -15   3  16      8.2365      1.1540     -6.8243      0.0000
 -13   3  16     19.7214      0.6329     19.3250      0.0000
 -11   3  16     10.1182      0.7031      9.9064      0.0000
  -9   3  16      7.2061      0.6754     -6.4949      0.0000
  -7   3  16     21.4707      0.4024    -23.1047      0.0000
  -5   3  16      3.3663      0.8424     -3.6098      0.0000
  -3   3  16      2.6459      1.0327      2.2217      0.0000
  -1   3  16     43.3208      0.5362     44.3805      0.0000
   1   3  16     20.9127      0.4303    -19.8969      0.0000
   3   3  16      4.2621      1.1246     -4.9435      0.0000
   5   3  16     21.3230      0.3977     21.3462      0.0000
   7   3  16      9.6138      0.5661      8.3255      0.0000
   9   3  16     17.2228      0.5024    -16.6079      0.0000
  11   3  16      7.8071      0.7171      7.7385      0.0000
  13   3  16      2.1532      1.9208     -1.4351      0.0000
  15   3  16      6.0518      1.7977     -6.6673      0.0000
 -14   4  16      3.9176      2.7212      5.0224      0.0000
 -12   4  16     23.8412      0.9429     24.9616      0.0000
 -10   4  16      0.0000      2.3252      0.1730      0.0000
  -8   4  16      6.8501      1.0046     -7.2499      0.0000
  -6   4  16     24.2575      0.5695    -25.8776      0.0000
  -4   4  16     23.1068      0.5576     25.6321      0.0000
  -2   4  16      5.1274      1.0283      4.6329      0.0000
   0   4  16     38.6931      0.5460    -39.7311      0.0000
   2   4  16     54.5386      0.7279    -54.5704      0.0000
   4   4  16      0.5841      1.6788     -1.5241      0.0000
   6   4  16     25.7136      0.5809     27.6067      0.0000
   8   4  16     25.6954      0.5974    -26.2108      0.0000
  10   4  16      7.1899      1.2334      9.2840      0.0000
  12   4  16      8.1024      1.0698      5.3888      0.0000
  14   4  16      0.0000      3.1988      1.4873      0.0000
 -11   5  16      5.2905      1.9217     -0.7212      0.0000
  -9   5  16     10.8657      0.9533    -11.6420      0.0000
  -7   5  16     16.1058      0.9714     16.9387      0.0000
  -5   5  16     15.3870      0.6722    -15.4264      0.0000
  -3   5  16      0.0000      1.8839      3.3103      0.0000
  -1   5  16      5.3473      1.0970      6.1907      0.0000
   1   5  16      7.9110      0.8503     -8.8615      0.0000
   3   5  16      7.0847      0.9495      7.2394      0.0000
   5   5  16      6.3609      1.2414      5.9623      0.0000
   7   5  16     18.3983      0.7999    -17.6320      0.0000
   9   5  16      4.6958      1.6816     -4.9766      0.0000
  11   5  16      4.9183      1.7220      3.3326      0.0000
  -6   6  16      0.0000      2.4059      0.8391      0.0000
  -4   6  16     12.5808      0.9740    -11.2988      0.0000
  -2   6  16     19.1283      0.7352     17.0030      0.0000
   0   6  16     11.6181      0.8372     10.9742      0.0000
   2   6  16      0.0000      2.1512     -1.2968      0.0000
   4   6  16     13.8734      0.9588     12.8208      0.0000
   6   6  16     12.6187      0.9690     13.1993      0.0000
 -17   1  17     12.9196      1.0562     13.4427      0.0000
 -15   1  17     20.7847      0.6366    -20.2437      0.0000
 -13   1  17     26.5154      0.5952    -28.5985      0.0000
 -11   1  17     51.2238      0.7180    -53.0917      0.0000
  -9   1  17     20.7567      0.5276     21.3785      0.0000
  -7   1  17     11.2784      0.4141      9.3022      0.0000
  -5   1  17     14.0365      0.3825    -11.9518      0.0000
  -3   1  17     46.4210      0.4919    -45.2945      0.0000
  -1   1  17     10.2336      0.3616    -10.7452      0.0000
   1   1  17     17.0892      0.3253     18.2747      0.0000
   3   1  17    105.1289      1.1516    103.1284      0.0000
   5   1  17     38.3290      0.4927    -34.5569      0.0000
   7   1  17      6.2763      0.7473     -7.0478      0.0000
   9   1  17      5.7028      0.9512     -3.9088      0.0000
  11   1  17     39.8914      1.4346     40.2703      0.0000
  13   1  17     26.4181      0.8222     25.9529      0.0000
  15   1  17     14.9840      0.7393    -13.2239      0.0000
  17   1  17     16.0791      1.9499     16.5163      0.0000
 -18   2  17      8.3992      1.1702     -9.2868      0.0000
 -16   2  17     12.7861      0.7699     12.8032      0.0000
 -14   2  17      6.9519      0.9443      7.2587      0.0000
 -12   2  17     15.0210      0.6312    -14.8837      0.0000
 -10   2  17      7.3010      0.7902     -7.9400      0.0000
  -8   2  17     43.4954      0.5564     44.9077      0.0000
  -6   2  17     13.6148      0.3912     13.1383      0.0000
  -2   2  17    181.7380      1.6676   -177.7141      0.0000
   0   2  17     61.9752      0.6206     59.0955      0.0000
   2   2  17     40.8943      0.4589     42.2184      0.0000
   4   2  17     57.4533      0.5880     55.0663      0.0000
   6   2  17     23.4889      0.5397    -24.9371      0.0000
   8   2  17     29.7096      0.4854    -28.4508      0.0000
  10   2  17      6.0526      0.7879      4.4240      0.0000
  12   2  17     27.0032      0.6342     28.1339      0.0000
  14   2  17      8.6624      1.2699    -10.3142      0.0000
  16   2  17      9.9939      1.0709    -10.7028      0.0000
 -15   3  17     15.5039      2.2320     15.8995      0.0000
 -13   3  17     11.8870      0.7480     12.9000      0.0000
 -11   3  17      0.0000      1.7509      1.5345      0.0000
  -9   3  17     13.6661      0.5082     14.8697      0.0000
  -7   3  17      1.4260      1.4918     -3.0553      0.0000
  -5   3  17     16.6726      0.4016     17.3533      0.0000
  -3   3  17      4.7275      0.6688      3.0453      0.0000
  -1   3  17      7.3673      0.6158     -5.4628      0.0000
   1   3  17     18.6655      0.4355     18.1685      0.0000
   3   3  17     11.3392      0.5165    -11.3012      0.0000
   5   3  17     11.4017      0.4357     11.8342      0.0000
   7   3  17     22.9545      0.4737    -24.6663      0.0000
   9   3  17     20.0209      0.4942    -21.1530      0.0000
  11   3  17     17.0109      0.5365    -17.4205      0.0000
  13   3  17      4.0605      1.3646      4.0099      0.0000
  15   3  17     15.0814      0.9607    -13.7145      0.0000
 -14   4  17      4.4285      2.4073     -4.1013      0.0000
 -12   4  17      0.4571      2.4930     -0.2898      0.0000
 -10   4  17      7.8058      1.3524      7.1170      0.0000
  -8   4  17     22.4835      0.5713    -25.0783      0.0000
  -6   4  17      3.6712      1.3749     -2.7177      0.0000
  -4   4  17     25.5371      0.5603     28.0919      0.0000
  -2   4  17     36.9256      0.6060     38.2508      0.0000
   0   4  17      3.2057      1.2182     -1.6848      0.0000
   2   4  17     44.9962      0.5913    -44.7979      0.0000
   4   4  17     20.0657      0.4796    -21.3175      0.0000
   6   4  17     13.1378      0.6420     13.9132      0.0000
   8   4  17      3.7339      1.4432      0.8319      0.0000
  10   4  17      2.5742      2.2466      3.7610      0.0000
  12   4  17      7.9278      1.6042     -8.1748      0.0000
  14   4  17     13.8202      1.7451     11.0164      0.0000
 -11   5  17     20.5367      1.0281    -19.3454      0.0000
  -9   5  17     10.0370      1.0105      9.3515      0.0000
  -7   5  17     21.6589      0.9117    -22.7825      0.0000
  -5   5  17      7.4769      0.9472      7.8870      0.0000
  -3   5  17      3.0263      1.7747      3.0433      0.0000
  -1   5  17      0.0000      1.8551      0.3598      0.0000
   1   5  17     16.9709      0.6587    -16.7346      0.0000
   3   5  17      8.1695      0.8939     -8.4508      0.0000
   5   5  17     13.7264      0.8563    -12.6449      0.0000
   7   5  17     49.7575      0.8976     50.7482      0.0000
   9   5  17      3.5447      2.1302     -4.7354      0.0000
  11   5  17     14.9982      1.5759     14.5889      0.0000
  -6   6  17      0.0000      2.2952     -2.3567      0.0000
  -4   6  17     23.2903      0.7042    -22.6060      0.0000
  -2   6  17     19.9156      0.7105     17.9768      0.0000
   0   6  17     17.2408      0.7242     16.7399      0.0000
   2   6  17      8.0737      1.0083     -7.4628      0.0000
   4   6  17      4.5587      1.7891      4.2492      0.0000
   6   6  17      5.0641      1.7602      3.3978      0.0000
 -18   0  18     26.9088      0.9757     27.2790      0.0000
 -16   0  18      4.2517      1.8463     -1.5931      0.0000
 -14   0  18     20.5678      0.8604     20.0806      0.0000
 -12   0  18     45.8062      0.9753    -46.2948      0.0000
 -10   0  18     43.3502      0.9047     45.3650      0.0000
  -8   0  18     35.4364      0.7987     33.7177      0.0000
  -6   0  18     79.8867      1.0851    -79.1252      0.0000
  -4   0  18     77.0249      1.0507    -78.7012      0.0000
  -2   0  18     20.1702      0.6111    -19.2924      0.0000
   0   0  18      0.0000      1.5369      3.0039      0.0000
   2   0  18     49.9976      0.9339    -50.7100      0.0000
   4   0  18     40.3822      0.8350    -41.5474      0.0000
   6   0  18     39.4046      0.8477    -41.3581      0.0000
   8   0  18     77.8607      1.3751     79.8728      0.0000
  10   0  18     38.7368      0.9152     37.8138      0.0000
  12   0  18     25.9272      0.8811    -26.4505      0.0000
  14   0  18     33.2498      0.9437    -32.3946      0.0000
  16   0  18      3.5104      2.5492     -1.3441      0.0000
  18   0  18     23.7657      1.5019     23.0905      0.0000
 -17   1  18     12.3058      0.7839     12.1287      0.0000
 -15   1  18      1.7783      1.9250      1.1049      0.0000
 -13   1  18     18.9996      0.6106    -19.4048      0.0000
 -11   1  18     29.8968      0.5801    -31.1422      0.0000
  -9   1  18     29.4973      0.5469     31.1588      0.0000
  -7   1  18      0.9663      1.4701      1.2463      0.0000
  -5   1  18      0.0000      1.2833      2.1578      0.0000
  -3   1  18      2.7392      0.8894      3.0426      0.0000
  -1   1  18     21.3063      0.3379     22.1913      0.0000
   1   1  18     24.5298      0.3484     25.7104      0.0000
   3   1  18     17.5270      0.6155    -20.2483      0.0000
   5   1  18     51.3595      0.5983    -49.9686      0.0000
   7   1  18     14.0256      0.4372    -13.7822      0.0000
   9   1  18     54.7640      0.8416     56.1520      0.0000
  11   1  18     25.4242      0.9584    -26.3624      0.0000
  13   1  18     10.0962      0.8629     10.2637      0.0000
  15   1  18      6.8054      1.4936     -6.0922      0.0000
  17   1  18     23.4478      1.4400     22.2021      0.0000
 -16   2  18      9.0960      1.3012     -8.4241      0.0000
 -14   2  18      5.3785      1.2426      4.6594      0.0000
 -12   2  18      3.2684      1.5337     -2.9723      0.0000
 -10   2  18     14.2645      0.5913     13.6298      0.0000
  -8   2  18     33.7631      0.4939    -32.5090      0.0000
  -6   2  18     35.7180      0.4873     35.8615      0.0000
  -4   2  18      0.7043      1.3190      2.3268      0.0000
  -2   2  18     78.4893      0.7621     78.0712      0.0000
   0   2  18     22.0977      0.3605     20.6738      0.0000
   2   2  18     11.6877      0.4080     11.4383      0.0000
   4   2  18     35.5599      0.7684     36.5704      0.0000
   6   2  18     34.6743      0.6002    -33.0096      0.0000
   8   2  18     12.5432      0.5067     12.0595      0.0000
  10   2  18      7.1529      0.8295     -6.1963      0.0000
  12   2  18     33.2849      1.1253    -34.7503      0.0000
  14   2  18     20.6727      0.7005     22.4300      0.0000
  16   2  18      2.7516      2.3179      2.4458      0.0000
 -15   3  18     36.0775      1.7335     35.1387      0.0000
 -13   3  18      3.5878      1.8867     -1.9391      0.0000
 -11   3  18      5.6333      1.1123     -5.3997      0.0000
  -9   3  18     18.9194      0.5561     21.6661      0.0000
  -7   3  18      0.0000      1.5620     -2.3442      0.0000
  -5   3  18      8.6356      0.4908      7.6975      0.0000
  -3   3  18     21.7903      0.5445    -22.5451      0.0000
  -1   3  18     61.3928      0.6992    -62.3952      0.0000
   1   3  18     19.0261      0.4466     18.4657      0.0000
   3   3  18     39.8405      0.5310     40.8551      0.0000
   5   3  18     48.4042      0.6867     50.9674      0.0000
   7   3  18     30.4430      0.6100    -32.8589      0.0000
   9   3  18     20.5962      0.5036    -21.3895      0.0000
  11   3  18     14.5151      0.6808     14.3015      0.0000
  13   3  18      3.8021      1.4333     -0.8457      0.0000
  15   3  18      3.2679      3.2516     -3.6094      0.0000
 -14   4  18      9.2735      1.8205     -9.2290      0.0000
 -12   4  18     12.5201      1.1949     14.4875      0.0000
 -10   4  18      1.4753      2.0291      2.8951      0.0000
  -8   4  18      9.4832      0.7309    -10.4670      0.0000
  -6   4  18     16.2388      0.5205    -17.3931      0.0000
  -4   4  18      7.6047      0.6572      8.0879      0.0000
  -2   4  18     12.3129      0.5489    -11.8982      0.0000
   0   4  18     11.0844      0.5760    -10.8207      0.0000
   2   4  18     17.7607      0.4974    -17.3033      0.0000
   4   4  18     14.3360      0.6100    -14.9804      0.0000
   6   4  18      8.8438      0.7557     -9.1985      0.0000
   8   4  18     10.2262      0.7359      9.7943      0.0000
  10   4  18      4.3187      1.3030      2.7016      0.0000
  12   4  18      3.7330      2.9779     -2.6540      0.0000
  14   4  18      9.8242      1.3138      8.3639      0.0000
 -11   5  18      4.5383      2.2972     -3.2085      0.0000
  -9   5  18      5.3624      1.4081     -8.1105      0.0000
  -7   5  18      6.9821      1.4557      6.1023      0.0000
  -5   5  18      0.0851      1.9663      2.4838      0.0000
  -3   5  18      6.0937      1.0472     -6.3123      0.0000
  -1   5  18      7.2554      0.9359      6.2465      0.0000
   1   5  18     17.5159      0.6474     17.2202      0.0000
   3   5  18     13.4155      0.8554    -13.1117      0.0000
   5   5  18      0.0000      2.1408      0.0106      0.0000
   7   5  18     30.2351      0.7711    -29.7335      0.0000
   9   5  18     17.7339      0.8402     18.1018      0.0000
  11   5  18      3.9311      1.9734      2.3128      0.0000
  -4   6  18     12.2565      0.9000    -10.6089      0.0000
  -2   6  18     16.1144      0.8554     15.6461      0.0000
   0   6  18     16.6379      0.7436     15.2711      0.0000
   2   6  18      3.0831      2.3421      2.8414      0.0000
   4   6  18     14.3742      1.0986    -14.4940      0.0000
 -17   1  19     18.1297      0.7146     17.8349      0.0000
 -15   1  19     14.1814      0.7104    -14.5541      0.0000
 -13   1  19     23.4577      0.6007    -24.2968      0.0000
 -11   1  19     45.3691      0.6775    -45.6138      0.0000
  -9   1  19     15.2763      0.8487    -15.3483      0.0000
  -7   1  19     20.2969      0.4084     20.6745      0.0000
  -5   1  19     20.1907      0.3811     20.4090      0.0000
  -3   1  19      0.0000      1.3072     -1.8746      0.0000
  -1   1  19      6.6646      0.4855     -6.1155      0.0000
   1   1  19     48.2700      0.5060     47.0934      0.0000
   3   1  19     15.2402      0.4479     16.3094      0.0000
   5   1  19      8.7995      0.5727     -8.3604      0.0000
   7   1  19      5.0099      1.1477     -5.6527      0.0000
   9   1  19     48.0994      1.1493     49.7615      0.0000
  11   1  19      1.1971      1.9067     -1.8787      0.0000
  13   1  19     18.8418      0.6703     20.2473      0.0000
  15   1  19      6.6536      1.4419     -4.0964      0.0000
  17   1  19      6.3630      1.6384      6.4523      0.0000
 -16   2  19      5.3649      1.2346      5.3277      0.0000
 -14   2  19      7.8816      1.0070      7.4485      0.0000
 -12   2  19     22.1303      0.5912    -23.5203      0.0000
 -10   2  19      3.5603      1.2785     -4.8595      0.0000
  -8   2  19     31.5362      0.4815     31.2245      0.0000
  -6   2  19     12.2907      0.4113     11.5907      0.0000
  -4   2  19      2.5767      1.1479      1.2317      0.0000
  -2   2  19      6.2704      0.6028      6.5530      0.0000
   0   2  19     48.7632      0.5667    -48.2561      0.0000
   2   2  19     10.2464      0.4018      9.6142      0.0000
   4   2  19     27.5014      0.3895    -27.2741      0.0000
   6   2  19     34.2386      0.4967     32.7907      0.0000
   8   2  19      4.4486      0.9868     -4.9006      0.0000
  10   2  19     12.2745      0.6559     11.7442      0.0000
  12   2  19      4.7830      1.2152     -1.1333      0.0000
  14   2  19      5.0174      1.8316      4.0520      0.0000
  16   2  19      6.1908      1.4338     -7.2036      0.0000
 -15   3  19     27.1163      1.0647     26.3604      0.0000
 -13   3  19      9.9625      1.7061     11.2213      0.0000
 -11   3  19      2.3601      2.3690     -2.6573      0.0000
  -9   3  19      9.5601      0.7002     10.2340      0.0000
  -7   3  19     13.3240      0.5077     14.9866      0.0000
  -5   3  19     18.8747      0.4062    -20.2539      0.0000
  -3   3  19     24.1627      0.4056     24.8222      0.0000
  -1   3  19     68.8017      0.7691    -69.3249      0.0000
   1   3  19     44.4741      0.5619     46.1581      0.0000
   3   3  19      5.5909      0.7805     -2.9665      0.0000
   5   3  19      4.0521      1.1364     -0.5482      0.0000
   7   3  19     16.8267      0.4939    -17.3363      0.0000
   9   3  19     21.3431      0.4990    -22.0486      0.0000
  11   3  19     12.2699      0.8625    -12.5873      0.0000
  13   3  19      2.3010      2.0088     -2.1809      0.0000
  15   3  19     14.2321      1.1384    -15.1435      0.0000
 -14   4  19      4.9420      2.1096     -0.6255      0.0000
 -12   4  19      2.2297      2.4609      0.2476      0.0000
 -10   4  19      1.1867      2.0945      2.1455      0.0000
  -8   4  19      7.0871      0.8512     -7.6164      0.0000
  -6   4  19      7.8498      0.6815     -7.2923      0.0000
  -4   4  19      7.6651      0.6921      8.7535      0.0000
  -2   4  19      8.3283      0.8474     -8.4580      0.0000
   0   4  19      9.5509      0.6085      8.6947      0.0000
   2   4  19     11.1543      0.5829     10.9513      0.0000
   4   4  19      4.0934      2.0750     -4.3567      0.0000
   6   4  19      4.0997      1.3427     -5.7366      0.0000
   8   4  19     19.6655      0.6180    -19.9522      0.0000
  10   4  19     11.0885      0.7342     10.7176      0.0000
  12   4  19      7.4774      1.4867     -7.0797      0.0000
  14   4  19     10.8991      1.2727      9.2953      0.0000
 -11   5  19      1.1680      2.5590      1.0693      0.0000
  -9   5  19      3.4478      2.0664      1.5831      0.0000
  -7   5  19      7.3961      1.4096     -7.9781      0.0000
  -5   5  19     17.2641      0.6614    -18.0304      0.0000
  -3   5  19     22.8848      0.6204     22.7541      0.0000
  -1   5  19     19.0114      0.6293     19.4885      0.0000
   1   5  19     32.9065      0.6426    -32.4681      0.0000
   3   5  19     15.1422      0.8113     13.5774      0.0000
   5   5  19     10.9579      0.9665    -12.0779      0.0000
   7   5  19     23.1699      0.7737     24.1328      0.0000
   9   5  19      4.8213      1.7254      2.6499      0.0000
  -4   6  19      3.2096      2.1972     -4.1568      0.0000
  -2   6  19      1.3364      2.1642      0.2455      0.0000
   0   6  19     12.5261      0.8319     12.0959      0.0000
   2   6  19      6.1597      1.4504      5.7277      0.0000
   4   6  19      4.2299      2.0291     -1.7818      0.0000
 -18   0  20      5.9522      1.8229     -5.4682      0.0000
 -16   0  20     12.0942      1.0672    -13.4886      0.0000
 -14   0  20     60.3594      1.1809    -63.8951      0.0000
 -12   0  20    121.7372      1.9975    124.9352      0.0000
 -10   0  20     21.7248      0.7650    -24.4953      0.0000
  -8   0  20      5.5824      1.1181      4.6156      0.0000
  -6   0  20    130.3601      1.7129   -126.3390      0.0000
  -4   0  20      3.6493      1.1127      0.3376      0.0000
  -2   0  20      6.0083      0.7300     -3.6407      0.0000
   0   0  20     26.5436      0.7843    -26.8980      0.0000
   2   0  20     85.4631      1.4253    -82.4828      0.0000
   4   0  20      2.3541      2.9201      1.1559      0.0000
   6   0  20     15.4145      0.7659    -17.2147      0.0000
   8   0  20     99.3756      1.6948    102.4622      0.0000
  10   0  20      8.1879      1.2414     -8.2456      0.0000
  12   0  20     26.1148      0.8870    -24.6635      0.0000
  14   0  20     10.1160      1.2082      9.8884      0.0000
  16   0  20      4.8908      2.0782     -3.6712      0.0000
  18   0  20     11.2640      1.8842     12.8569      0.0000
 -17   1  20      6.1802      1.1512      6.9632      0.0000
 -15   1  20      9.5953      0.8993     -9.8351      0.0000
 -13   1  20     12.7097      0.8107     12.9677      0.0000
 -11   1  20      6.3013      0.9090     -6.1443      0.0000
  -9   1  20     13.0516      0.6294    -13.7968      0.0000
  -7   1  20     17.8013      0.4113    -18.9675      0.0000
  -5   1  20      4.0898      0.7786     -4.8115      0.0000
  -3   1  20     40.2523      0.4593     40.0294      0.0000
   1   1  20     43.4027      0.4714     41.2762      0.0000
   3   1  20     15.8861      0.4123    -16.5914      0.0000
   5   1  20      5.8316      0.6064      5.9828      0.0000
   7   1  20     17.0481      0.4284    -16.7615      0.0000
   9   1  20     12.3654      1.2049    -11.6304      0.0000
  11   1  20      2.9231      1.8067     -2.8804      0.0000
  13   1  20      7.6740      0.9385      8.4592      0.0000
  15   1  20      9.3431      0.9271      8.1733      0.0000
  17   1  20      3.5661      2.5887     -2.9021      0.0000
 -16   2  20      6.8271      1.0725      6.0331      0.0000
 -14   2  20      7.5317      0.9015     -6.7785      0.0000
 -12   2  20      1.3228      1.8045      0.1065      0.0000
 -10   2  20      2.2117      1.7215      0.4732      0.0000
  -8   2  20      6.5542      0.7678     -7.4225      0.0000
  -6   2  20     28.6529      0.4084     28.9110      0.0000
  -4   2  20     35.5809      0.4385     36.7449      0.0000
  -2   2  20      7.2704      0.5041      7.9250      0.0000
   0   2  20     39.3337      0.4585     37.3591      0.0000
   2   2  20     21.5661      0.3671     21.1194      0.0000
   4   2  20      8.3251      0.5500      8.0829      0.0000
   6   2  20     17.6537      0.4571    -19.2785      0.0000
   8   2  20     16.1029      0.4803    -15.0570      0.0000
  10   2  20      1.8535      1.8228     -3.2604      0.0000
  12   2  20      1.0565      1.9250     -2.9035      0.0000
  14   2  20      4.9271      1.4695     -7.5174      0.0000
  16   2  20      3.8516      2.1427      1.4382      0.0000
 -15   3  20      6.0646      1.3798      3.8202      0.0000
 -13   3  20      6.9431      1.3317      7.0057      0.0000
 -11   3  20      2.7103      2.5164      1.7168      0.0000
  -9   3  20     25.0879      0.8658    -27.4612      0.0000
  -7   3  20     42.3638      0.6843     47.6257      0.0000
  -5   3  20     30.2703      0.4380     29.2872      0.0000
  -3   3  20     16.0470      0.4073     16.6251      0.0000
  -1   3  20    116.9663      1.2123   -118.0909      0.0000
   1   3  20      5.4849      0.8154     -4.9207      0.0000
   3   3  20     37.6484      0.5263     37.9900      0.0000
   5   3  20     13.8718      0.6595     13.4545      0.0000
   7   3  20     10.6488      0.6602     12.8095      0.0000
   9   3  20     15.9784      0.5382    -17.2958      0.0000
  11   3  20      6.8026      0.9312      7.6334      0.0000
  13   3  20     19.2839      0.7870     18.7348      0.0000
  15   3  20      8.2521      1.6281     -7.7120      0.0000
 -14   4  20     14.8253      1.1726    -12.6129      0.0000
 -12   4  20      5.5131      1.6382     -3.4742      0.0000
 -10   4  20      6.7385      1.6776     -7.7537      0.0000
  -8   4  20      0.0000      1.7047     -1.5080      0.0000
  -6   4  20      0.0000      1.6051      0.8722      0.0000
  -4   4  20      7.2651      0.7040     -6.8716      0.0000
  -2   4  20     21.5739      0.4975    -21.8909      0.0000
   0   4  20     12.4616      0.5518    -11.9567      0.0000
   2   4  20      7.8557      0.6737      8.1437      0.0000
   4   4  20      7.7479      0.8349     -8.5307      0.0000
   6   4  20      0.0000      1.8183     -0.3724      0.0000
   8   4  20      7.2533      0.9970     -6.6806      0.0000
  10   4  20      2.9750      1.7752      3.3701      0.0000
  12   4  20     13.2258      1.1528     13.1423      0.0000
 -11   5  20      8.5033      2.2690      6.0103      0.0000
  -9   5  20     12.7726      1.1473    -12.6831      0.0000
  -7   5  20     17.1757      0.9676    -18.5912      0.0000
  -5   5  20      6.0120      1.1189      6.9029      0.0000
  -3   5  20     10.7181      0.7698      9.9207      0.0000
  -1   5  20     10.1694      0.7805    -10.2093      0.0000
   1   5  20     13.8321      1.0469     13.2840      0.0000
   3   5  20      7.7281      1.0810      7.1067      0.0000
   5   5  20      0.0000      2.2016     -2.9223      0.0000
   7   5  20      5.9581      1.4570      4.8267      0.0000
   9   5  20     31.3719      0.8070    -29.7244      0.0000
  -4   6  20     17.4163      0.9114     17.6392      0.0000
  -2   6  20      3.7552      2.0394      3.5592      0.0000
   0   6  20      3.7997      2.1681      4.0425      0.0000
   2   6  20     11.0711      1.4139     11.2312      0.0000
   4   6  20     19.3784      1.1881    -18.6729      0.0000
 -17   1  21      0.0000      1.9834      0.3117      0.0000
 -15   1  21      2.4779      1.9429      3.2732      0.0000
 -13   1  21      8.2512      0.8400      8.4289      0.0000
 -11   1  21     33.5780      0.5986    -34.5607      0.0000
  -9   1  21     22.2027      0.5405    -23.6814      0.0000
  -7   1  21      0.0000      1.3361      2.2947      0.0000
  -5   1  21      4.5906      0.7159      4.7893      0.0000
  -3   1  21     15.4791      0.3754     13.1429      0.0000
  -1   1  21     23.8142      0.3668     24.7278      0.0000
   1   1  21      3.5056      0.7025      2.7596      0.0000
   3   1  21     40.1824      0.5130     39.5019      0.0000
   5   1  21     31.9127      0.4657     31.4612      0.0000
   7   1  21     22.9664      0.5515     25.7302      0.0000
   9   1  21     18.1136      0.6130    -18.0787      0.0000
  11   1  21      5.2094      1.1770     -4.8499      0.0000
  13   1  21     16.7245      0.6913     17.4184      0.0000
  15   1  21     15.4917      0.7623     14.0934      0.0000
  17   1  21      4.3425      2.9229     -3.8297      0.0000
 -16   2  21     12.0937      0.8179     11.9642      0.0000
 -14   2  21      9.1146      0.8442     -7.4524      0.0000
 -12   2  21      7.2715      1.3596     -6.9341      0.0000
 -10   2  21      3.1020      1.7506      2.5869      0.0000
  -8   2  21      3.1334      1.3089      1.0387      0.0000
  -6   2  21      7.4866      0.5829      7.2220      0.0000
  -4   2  21      5.4920      0.7725      5.4190      0.0000
  -2   2  21      1.8233      1.4377     -1.2416      0.0000
   0   2  21      5.0239      1.3303     -1.3678      0.0000
   2   2  21     19.4203      0.3702     19.0804      0.0000
   4   2  21      1.5409      1.5350     -0.2164      0.0000
   6   2  21     14.0211      0.4889    -16.4638      0.0000
   8   2  21      4.2880      0.9468     -3.9466      0.0000
  10   2  21     10.7113      0.8840     11.2724      0.0000
  12   2  21     14.3546      0.7056    -14.8553      0.0000
  14   2  21     16.1160      0.7212     16.5812      0.0000
  16   2  21      1.6489      2.2952      4.2830      0.0000
 -15   3  21     11.5635      0.9740     10.2382      0.0000
 -13   3  21     18.1772      0.8042     16.5217      0.0000
 -11   3  21     13.8389      0.7993     14.9379      0.0000
  -9   3  21     14.1603      0.7872    -16.2057      0.0000
  -7   3  21     29.7708      0.5530     33.8892      0.0000
  -5   3  21     51.9454      0.5720    -53.3103      0.0000
  -3   3  21     31.1443      0.4391     31.6606      0.0000
  -1   3  21     36.2781      0.5242    -35.3810      0.0000
   1   3  21     17.9058      0.5764    -19.1859      0.0000
   3   3  21     12.4334      0.6157     11.8574      0.0000
   5   3  21     24.0415      0.6023    -26.6248      0.0000
   7   3  21     17.8992      0.5731     20.5901      0.0000
   9   3  21     14.7796      0.6309    -15.7271      0.0000
  11   3  21     22.7302      0.7318    -22.6666      0.0000
  13   3  21      0.0000      2.1434     -0.7367      0.0000
  15   3  21      7.0393      2.1216     -5.6390      0.0000
 -12   4  21     11.7936      0.9293    -11.2433      0.0000
 -10   4  21      5.0319      1.3809      4.1587      0.0000
  -8   4  21      1.7091      1.8492     -1.5409      0.0000
  -6   4  21      1.7866      1.7584      1.9339      0.0000
  -4   4  21      0.0000      1.7107     -0.5979      0.0000
  -2   4  21      5.4548      0.8721      5.7715      0.0000
   0   4  21      3.1732      1.3433     -2.2628      0.0000
   2   4  21      8.5631      0.6698     -7.8379      0.0000
   4   4  21     11.1589      0.7173    -11.7851      0.0000
   6   4  21      3.8342      1.4451      5.2072      0.0000
   8   4  21      3.7031      1.9591      2.4512      0.0000
  10   4  21      5.6538      1.3287      3.8730      0.0000
  12   4  21      2.4242      2.4599     -0.9576      0.0000
  -9   5  21      6.4284      1.5815     -6.1719      0.0000
  -7   5  21      3.9009      2.1937      5.0972      0.0000
  -5   5  21      4.8106      1.3396      3.3253      0.0000
  -3   5  21      6.4376      1.0492      6.7208      0.0000
  -1   5  21      8.9159      0.8360      8.7457      0.0000
   1   5  21      7.9264      1.0899      8.6615      0.0000
   3   5  21      4.6768      1.6063     -5.8108      0.0000
   5   5  21      0.0000      2.1664      2.0118      0.0000
   7   5  21     19.2426      0.8394    -18.7191      0.0000
   9   5  21     36.9214      0.9745     36.2845      0.0000
  -4   6  21      0.0000      2.2445      1.6561      0.0000
  -2   6  21     14.0599      0.8016    -13.9560      0.0000
   0   6  21     10.5403      1.7380      9.6652      0.0000
   2   6  21      1.9219      2.7865      4.3355      0.0000
 -18   0  22     32.7938      1.7062    -33.8133      0.0000
 -16   0  22      5.0163      1.8020      2.3897      0.0000
 -14   0  22     53.7113      1.1049    -54.9528      0.0000
 -12   0  22     18.0931      0.8854     17.2720      0.0000
 -10   0  22     16.5144      0.8230     15.4669      0.0000
  -8   0  22      0.0000      1.9414      1.9881      0.0000
  -6   0  22     55.4592      0.8123     51.4990      0.0000
  -4   0  22    132.9582      1.7460   -129.4917      0.0000
  -2   0  22     19.7716      0.6502    -19.6990      0.0000
   0   0  22     53.4154      0.7823     50.3625      0.0000
   2   0  22    132.2175      1.9979   -124.4956      0.0000
   4   0  22     12.3875      1.2849    -12.3255      0.0000
   6   0  22      3.0681      2.1852     -2.3021      0.0000
   8   0  22     36.6260      0.8916     36.0341      0.0000
  10   0  22     83.0331      1.4824     83.9410      0.0000
  12   0  22     14.7362      1.0058    -13.8166      0.0000
  14   0  22     22.5171      1.7565     23.1192      0.0000
  16   0  22     45.8958      1.1072    -45.4746      0.0000
 -17   1  22      3.5678      1.7167      2.4057      0.0000
 -15   1  22      0.0000      1.9777      2.3393      0.0000
 -13   1  22     14.3742      0.6735     12.9756      0.0000
 -11   1  22     12.5340      0.6457    -11.4631      0.0000
  -9   1  22     17.7263      0.6076    -18.0389      0.0000
  -7   1  22      8.8290      0.6417      8.5098      0.0000
  -5   1  22      5.8250      0.5807     -4.2063      0.0000
  -3   1  22      2.7512      1.0625      1.1190      0.0000
  -1   1  22      2.8029      0.9601     -1.2827      0.0000
   1   1  22     10.6189      0.3809     11.3162      0.0000
   3   1  22      4.3318      0.8055      3.8620      0.0000
   5   1  22     15.0689      0.4301     14.6158      0.0000
   7   1  22      5.8160      0.9194      3.8076      0.0000
   9   1  22     27.2917      0.5948    -26.9614      0.0000
  11   1  22      4.0383      1.4158      4.4610      0.0000
  13   1  22      0.0000      2.1965      2.8732      0.0000
  15   1  22      2.3138      2.1477     -0.4010      0.0000
  17   1  22      0.0000      2.2952     -1.1147      0.0000
 -16   2  22      6.2457      1.1415      5.5579      0.0000
 -14   2  22      4.2126      1.3858      2.9995      0.0000
 -12   2  22      3.5173      1.4647      4.2114      0.0000
 -10   2  22     10.4108      0.7877     11.1588      0.0000
  -8   2  22      3.5050      1.1958      3.3288      0.0000
  -6   2  22      0.0000      1.6294      1.4747      0.0000
  -4   2  22     15.8043      0.3985    -14.2909      0.0000
  -2   2  22     36.3677      0.4521     35.2132      0.0000
   0   2  22     67.8067      0.6792     69.6811      0.0000
   2   2  22      5.3192      0.6284      5.0466      0.0000
   4   2  22     10.4682      0.5251    -11.0215      0.0000
   6   2  22      9.7953      0.7976    -11.5276      0.0000
   8   2  22      6.6586      0.8436     -6.0913      0.0000
  10   2  22     22.9631      0.6037    -24.4367      0.0000
  12   2  22     12.5098      0.8459    -12.3994      0.0000
  14   2  22     14.3809      0.7616    -14.0258      0.0000
  16   2  22      6.4678      1.4647      7.4381      0.0000
 -15   3  22      2.7338      2.2757     -0.9735      0.0000
 -13   3  22     12.3598      0.8922      9.4824      0.0000
 -11   3  22     16.4120      0.7976    -14.1822      0.0000
  -9   3  22     19.8512      0.6874     20.7882      0.0000
  -7   3  22      5.0753      1.0058      7.1404      0.0000
  -5   3  22     28.8932      0.4920     28.5442      0.0000
  -3   3  22     57.6788      0.6816    -59.6718      0.0000
  -1   3  22     58.2672      0.6858     58.4973      0.0000
   1   3  22     53.6436      0.6450    -54.1838      0.0000
   3   3  22      3.1373      2.2248     -1.3957      0.0000
   5   3  22     11.8327      0.6371    -13.7706      0.0000
   7   3  22     38.0756      0.8484     41.3963      0.0000
   9   3  22      8.7629      0.9552    -10.3772      0.0000
  11   3  22      7.9795      1.0490     -8.1429      0.0000
  13   3  22      5.4054      1.9105      6.2055      0.0000
  15   3  22     11.7094      1.6991     11.2720      0.0000
 -12   4  22     12.7178      1.0628    -11.7714      0.0000
 -10   4  22      5.3065      1.4039     -4.5338      0.0000
  -8   4  22     11.2359      0.8064    -10.6258      0.0000
  -6   4  22      6.6236      0.8993     -6.8301      0.0000
  -4   4  22     11.7580      0.5783    -13.0162      0.0000
  -2   4  22      1.0155      1.6788      0.7835      0.0000
   0   4  22      0.0000      1.6915     -1.1051      0.0000
   2   4  22     10.9488      0.8393    -11.5108      0.0000
   4   4  22      2.5951      1.8698     -1.7511      0.0000
   6   4  22     11.1037      0.7421     11.3750      0.0000
   8   4  22     10.9268      0.8797     11.1071      0.0000
  10   4  22      6.2186      1.2987     -6.5044      0.0000
  12   4  22      2.3842      3.5524     -0.1539      0.0000
  -9   5  22      6.6913      1.6613     -5.1330      0.0000
  -7   5  22      4.8812      1.8775     -4.8064      0.0000
  -5   5  22     13.0225      0.8532     10.4611      0.0000
  -3   5  22      8.2310      0.8802     -7.2073      0.0000
  -1   5  22      5.4979      1.1865      6.6707      0.0000
   1   5  22      1.7855      2.1864     -4.7522      0.0000
   3   5  22      5.8693      1.3453      8.5933      0.0000
   5   5  22      2.7528      2.9857     -3.7157      0.0000
   7   5  22     11.5566      1.1826     12.6078      0.0000
   9   5  22     14.0381      1.2059    -14.2876      0.0000
  -2   6  22      0.0000      2.1599      3.4369      0.0000
   0   6  22     17.1391      1.1102     17.5210      0.0000
   2   6  22      5.3525      1.8691     -5.2362      0.0000
 -17   1  23      5.3665      1.3301     -6.0686      0.0000
 -15   1  23      9.5304      0.8383     -9.8476      0.0000
 -13   1  23     19.1223      0.6335    -19.1086      0.0000
 -11   1  23      8.9271      0.7516      8.3060      0.0000
  -9   1  23      4.8249      1.0058     -5.2984      0.0000
  -7   1  23     14.1232      0.5544     14.6925      0.0000
  -5   1  23      4.4630      0.7160     -4.1549      0.0000
  -3   1  23     27.8962      0.4017     28.6023      0.0000
  -1   1  23      2.9881      0.9468      3.8987      0.0000
   1   1  23      5.0088      0.7752      5.0897      0.0000
   3   1  23     20.5410      0.4297     20.8948      0.0000
   5   1  23     15.2397      0.4379     14.5997      0.0000
   7   1  23      0.0000      1.7564      1.5009      0.0000
   9   1  23     35.3057      0.6410     35.8081      0.0000
  11   1  23      9.8457      0.8036      9.8224      0.0000
  13   1  23      1.2632      2.0367     -0.2919      0.0000
  15   1  23     23.4370      0.7047    -22.1792      0.0000
  17   1  23      5.0705      1.8224     -4.3250      0.0000
 -16   2  23     14.4326      0.7721    -14.2379      0.0000
 -14   2  23     14.9941      0.7122     14.3725      0.0000
 -12   2  23      1.0754      1.7941     -2.2071      0.0000
 -10   2  23     18.2270      0.5897    -17.6103      0.0000
  -8   2  23      0.9752      1.9343      2.1424      0.0000
  -6   2  23     20.8025      0.4485     20.1835      0.0000
  -4   2  23     10.3654      0.5134      9.5350      0.0000
  -2   2  23     13.0680      0.4255    -12.3416      0.0000
   0   2  23      2.7242      1.1846      2.0786      0.0000
   2   2  23      3.8029      1.0060      3.3908      0.0000
   4   2  23      9.2578      0.5792      9.8156      0.0000
   6   2  23      6.0717      0.7423      4.3138      0.0000
   8   2  23      8.6647      0.7644    -10.4282      0.0000
  10   2  23      8.0168      0.8858     -7.5095      0.0000
  12   2  23     13.4164      0.7301     13.6454      0.0000
  14   2  23      5.3529      1.3428     -6.4659      0.0000
  16   2  23      3.2122      2.1832      1.8326      0.0000
 -15   3  23      2.8805      2.3240     -2.0089      0.0000
 -13   3  23     17.6289      0.8080     15.6325      0.0000
 -11   3  23     23.5483      0.7221     24.2849      0.0000
  -9   3  23     14.8397      0.7904    -13.6246      0.0000
  -7   3  23      5.4791      0.9212      4.8952      0.0000
  -5   3  23     22.4470      0.4823    -20.7106      0.0000
  -3   3  23     30.9589      0.5089    -30.5033      0.0000
  -1   3  23     29.4519      0.4980     29.1414      0.0000
   1   3  23     68.9541      0.8563    -70.9067      0.0000
   3   3  23     31.9760      0.5854     32.7700      0.0000
   5   3  23     30.3230      0.5835    -30.0618      0.0000
   7   3  23      9.9170      0.9572     10.8569      0.0000
   9   3  23      2.7455      2.0750     -1.5050      0.0000
  11   3  23     10.3686      2.1667    -11.5526      0.0000
  13   3  23     11.5445      0.9552    -10.4248      0.0000
  15   3  23     12.0761      1.3537     11.1838      0.0000
 -12   4  23      0.0000      2.7638      1.5424      0.0000
 -10   4  23      2.8252      2.1434      2.8351      0.0000
  -8   4  23     10.5098      0.7220    -10.9421      0.0000
  -6   4  23      7.5119      0.8247     -9.2119      0.0000
  -4   4  23      4.7610      0.9730      4.8498      0.0000
  -2   4  23      8.6284      0.6722      9.0056      0.0000
   0   4  23      0.0000      1.6846      2.5118      0.0000
   2   4  23      5.4940      1.0636     -4.6295      0.0000
   4   4  23      9.6540      0.9808     -9.1177      0.0000
   6   4  23      1.6231      2.2658      3.8281      0.0000
   8   4  23      5.8196      1.0699     -5.8934      0.0000
  10   4  23      5.2289      1.4441      3.5824      0.0000
  12   4  23      6.7497      1.6109     -3.8248      0.0000
  -9   5  23      2.7921      2.6118      2.2961      0.0000
  -7   5  23      0.0000      2.1276      0.6257      0.0000
  -5   5  23     17.3083      0.7933     15.8640      0.0000
  -3   5  23      5.6501      1.1677      4.9235      0.0000
  -1   5  23      9.2551      0.8649     10.6963      0.0000
   1   5  23     17.0872      0.8178     16.8378      0.0000
   3   5  23      4.2643      1.7911      3.0107      0.0000
   5   5  23      0.0000      2.1962     -2.7949      0.0000
   7   5  23      0.0000      2.3913      3.6570      0.0000
   9   5  23     12.6881      1.4446    -12.0027      0.0000
   0   6  23     10.2457      1.0889     11.0527      0.0000
 -16   0  24      3.5339      3.7848     -0.6559      0.0000
 -14   0  24     13.1553      1.0332    -13.7650      0.0000
 -12   0  24     81.4348      1.4323    -86.2652      0.0000
 -10   0  24     49.0905      1.1987     51.1014      0.0000
  -8   0  24      0.0000      1.9778     -1.4567      0.0000
  -6   0  24     39.9452      0.8452     37.8715      0.0000
  -4   0  24     61.5700      1.0057    -60.1185      0.0000
  -2   0  24     31.6208      0.5848    -31.2096      0.0000
   0   0  24      2.1150      1.6816     -2.5297      0.0000
   2   0  24     91.3048      1.4310     88.5226      0.0000
   4   0  24     71.5338      1.2819    -67.7820      0.0000
   6   0  24      5.5885      1.6399      5.8573      0.0000
   8   0  24    100.2989      1.7233   -103.7660      0.0000
  10   0  24    151.3342      3.5825    151.7603      0.0000
  12   0  24     23.9111      1.6138     22.4974      0.0000
  14   0  24      0.0000      2.8008      1.6236      0.0000
  16   0  24     13.5798      1.2056    -11.8750      0.0000
 -17   1  24      2.1036      2.5298      4.0825      0.0000
 -15   1  24      4.3005      1.4257      4.4450      0.0000
 -13   1  24     10.9521      0.7448     10.0622      0.0000
 -11   1  24      6.2769      0.8981     -6.1835      0.0000
  -9   1  24      8.3256      0.7465     -8.5428      0.0000
  -7   1  24      4.7839      0.9774      5.8427      0.0000
  -5   1  24     21.4844      0.3915    -21.4531      0.0000
  -3   1  24      0.0000      1.4377      3.0768      0.0000
  -1   1  24      9.7931      0.4562     -8.5864      0.0000
   1   1  24     26.7796      0.3810     26.0381      0.0000
   3   1  24     21.4341      0.4352     20.4257      0.0000
   5   1  24      8.5665      0.7314     -8.2089      0.0000
   7   1  24     11.3120      0.6722    -10.8903      0.0000
   9   1  24     11.5443      0.7123    -11.0290      0.0000
  11   1  24     21.0409      0.6388     20.1143      0.0000
  13   1  24      9.1246      0.9043     -8.4513      0.0000
  15   1  24      9.1257      1.0681     -8.4730      0.0000
  17   1  24      5.7982      1.6384      6.3998      0.0000
 -16   2  24      2.3387      2.1347      3.5531      0.0000
 -14   2  24     15.9738      0.7072     15.2508      0.0000
 -12   2  24     15.7589      0.6554     15.6086      0.0000
 -10   2  24      6.8875      0.8278      5.7789      0.0000
  -8   2  24      1.8952      1.6506      0.0772      0.0000
  -6   2  24      0.5823      1.4977      2.5856      0.0000
  -4   2  24      8.9187      0.4998      8.2752      0.0000
  -2   2  24     17.4446      0.4047     17.3783      0.0000
   0   2  24      1.7582      1.4427     -0.4921      0.0000
   2   2  24      5.6287      0.7361     -6.4117      0.0000
   4   2  24     23.8191      0.4628     22.6365      0.0000
   6   2  24      4.4105      0.9578     -5.3782      0.0000
   8   2  24     21.0991      0.5813    -22.3508      0.0000
  10   2  24      9.5942      0.8020    -10.0404      0.0000
  12   2  24     18.3044      0.8520    -17.6730      0.0000
  14   2  24     15.9506      0.7542    -16.1871      0.0000
  16   2  24      3.5549      1.9501     -2.0074      0.0000
 -15   3  24      3.0123      2.3122      2.8078      0.0000
 -13   3  24     18.3443      0.8186     16.8218      0.0000
 -11   3  24     14.2594      1.1328    -15.6873      0.0000
  -9   3  24      1.7865      1.9964      1.2763      0.0000
  -7   3  24      8.3711      0.7259     -7.4667      0.0000
  -5   3  24     34.4315      0.5845     38.1816      0.0000
  -3   3  24     61.4263      0.8001     63.3572      0.0000
  -1   3  24     60.1890      0.7797    -61.5363      0.0000
   1   3  24     52.5256      0.7329    -53.5492      0.0000
   3   3  24     23.8815      0.5628    -24.4806      0.0000
   5   3  24     54.9847      0.7643     57.4523      0.0000
   7   3  24      0.9560      1.8294     -1.9134      0.0000
   9   3  24     12.3182      0.8634    -11.0235      0.0000
  11   3  24      0.9303      2.1240      0.5056      0.0000
  13   3  24      4.5827      1.7275      3.4142      0.0000
 -12   4  24      0.0000      2.3058      0.7847      0.0000
 -10   4  24     10.2438      0.9232     -9.3083      0.0000
  -8   4  24      8.7761      0.9592     -7.6129      0.0000
  -6   4  24     16.7971      0.6204    -16.8416      0.0000
  -4   4  24      1.0233      1.6960     -0.6662      0.0000
  -2   4  24      0.9006      1.7117      0.2419      0.0000
   0   4  24     12.0687      0.5820    -11.8545      0.0000
   2   4  24      6.3355      0.9992     -5.7537      0.0000
   4   4  24      6.2760      1.0307      5.9107      0.0000
   6   4  24     20.1375      0.6238     18.6468      0.0000
   8   4  24      6.3548      1.4527      7.5711      0.0000
  10   4  24     12.8854      0.9758     12.6085      0.0000
  12   4  24      9.6240      1.5036    -10.0545      0.0000
  -9   5  24      3.0007      2.6098     -2.8046      0.0000
  -7   5  24      7.0654      1.2015     -7.5730      0.0000
  -5   5  24      8.8083      1.0385     -8.3326      0.0000
  -3   5  24     15.7997      0.7667     13.1021      0.0000
  -1   5  24      1.9490      2.2560     -0.0173      0.0000
   1   5  24      1.9974      2.6621      2.0674      0.0000
   3   5  24     14.3559      0.8853     13.9281      0.0000
   5   5  24      7.6477      1.4233      7.9272      0.0000
   7   5  24     15.9851      1.0396    -15.4526      0.0000
   9   5  24      2.4179      2.5590      1.2070      0.0000
 -17   1  25      0.0000      1.9528     -0.2105      0.0000
 -15   1  25     13.3317      0.7696    -14.0966      0.0000
 -13   1  25      8.2516      0.8805      7.4760      0.0000
 -11   1  25     16.8517      0.6325    -17.4576      0.0000
  -9   1  25      3.3088      1.4360     -2.8188      0.0000
  -7   1  25     20.6396      0.5306     20.7946      0.0000
  -5   1  25     33.4614      0.4405     32.9652      0.0000
  -3   1  25      1.8724      1.4717      2.6920      0.0000
  -1   1  25     19.3598      0.3889     19.1297      0.0000
   1   1  25     43.7391      0.4925     43.4539      0.0000
   3   1  25     23.1664      0.4340     23.2182      0.0000
   5   1  25     16.2965      0.5675    -15.3592      0.0000
   7   1  25     32.4365      0.8242    -34.2056      0.0000
   9   1  25     16.6020      0.6401     15.9697      0.0000
  11   1  25     20.8250      0.6504     20.0911      0.0000
  13   1  25     25.7631      0.6688     25.7202      0.0000
  15   1  25     16.3628      1.1616    -15.7670      0.0000
 -16   2  25      3.6341      1.8000      0.8811      0.0000
 -14   2  25      8.8151      0.8772      8.4024      0.0000
 -12   2  25      3.9961      1.3915     -2.4556      0.0000
 -10   2  25      6.6665      0.8873      6.2766      0.0000
  -8   2  25     18.1316      0.5560    -19.4729      0.0000
  -6   2  25      5.9121      0.6881      6.1594      0.0000
  -4   2  25     18.0877      0.4115    -18.2260      0.0000
  -2   2  25     29.4350      0.4264     29.5631      0.0000
   0   2  25      8.0106      0.5247      7.5681      0.0000
   2   2  25     13.5761      0.5004     13.9090      0.0000
   4   2  25     14.4236      0.5039     15.5410      0.0000
   6   2  25     15.2828      0.5988    -17.2104      0.0000
   8   2  25     22.2348      0.5983    -23.5735      0.0000
  10   2  25      8.7831      0.8414      9.3799      0.0000
  12   2  25     10.6897      0.8302     10.6528      0.0000
  14   2  25     10.0705      1.2167     -8.3726      0.0000
  16   2  25      3.0517      2.2139     -4.2251      0.0000
 -15   3  25      2.3158      2.3107     -0.8607      0.0000
 -13   3  25      7.5244      1.2281      7.6964      0.0000
 -11   3  25      8.6597      1.0130      8.0391      0.0000
  -9   3  25      4.6455      1.4323      2.0948      0.0000
  -7   3  25     14.3470      0.6164    -15.4283      0.0000
  -5   3  25     23.6011      0.5459     26.0215      0.0000
  -3   3  25     65.0827      0.7485    -67.2767      0.0000
  -1   3  25     15.0539      0.5568     13.5285      0.0000
   1   3  25     49.0085      0.7044    -48.3389      0.0000
   3   3  25     10.1368      0.7072      9.3384      0.0000
   5   3  25      2.4156      1.8734      3.0961      0.0000
   7   3  25     10.7670      1.4144    -11.6099      0.0000
   9   3  25      2.4373      2.0728      3.6383      0.0000
  11   3  25     10.9871      1.9554      9.5105      0.0000
  13   3  25      8.0771      1.5714     -7.7513      0.0000
 -12   4  25      8.8902      1.0924     -7.2967      0.0000
 -10   4  25      2.2228      2.4185     -2.1154      0.0000
  -8   4  25      2.5806      2.1125      4.0916      0.0000
  -6   4  25      4.8924      1.1326      4.7350      0.0000
  -2   4  25     10.2906      0.6415    -11.0404      0.0000
   0   4  25      1.5790      1.8259     -2.3458      0.0000
   2   4  25     15.9206      0.6576    -14.8336      0.0000
   4   4  25      4.2822      1.5136     -1.4440      0.0000
   6   4  25     13.1321      0.7001     12.7656      0.0000
   8   4  25      2.0910      2.1536      2.1285      0.0000
  10   4  25      4.0112      1.7444     -4.1031      0.0000
  12   4  25      1.6086      2.3107      2.5162      0.0000
  -9   5  25     13.4483      1.1847    -11.6230      0.0000
  -7   5  25      9.9776      1.2755      9.5486      0.0000
  -5   5  25     23.5938      0.7444    -21.2468      0.0000
  -3   5  25     34.8575      0.6726     32.1193      0.0000
  -1   5  25     24.0153      0.7715     23.6157      0.0000
   1   5  25     12.4014      1.1868    -11.9283      0.0000
   3   5  25      7.2359      1.2284      5.9126      0.0000
   5   5  25     10.6296      1.4080     10.2701      0.0000
   7   5  25     10.1417      1.0807      9.9390      0.0000
 -16   0  26     16.1944      1.0505    -16.3581      0.0000
 -14   0  26     41.9054      1.0010    -45.1529      0.0000
 -12   0  26     44.7134      0.9992    -44.7954      0.0000
 -10   0  26     35.3704      0.8773     36.6521      0.0000
  -8   0  26     12.3150      0.8572     11.8793      0.0000
  -6   0  26     11.4865      1.7637     -9.5001      0.0000
  -4   0  26     17.7985      0.5820    -17.7354      0.0000
  -2   0  26      3.8829      3.0287     -0.5060      0.0000
   0   0  26     21.7740      0.5392     22.0834      0.0000
   2   0  26     32.5216      0.7289     30.8682      0.0000
   4   0  26     54.6108      1.0666    -53.5284      0.0000
   6   0  26      5.6016      2.1527     -6.0574      0.0000
   8   0  26     64.8386      1.2870     65.5622      0.0000
  10   0  26      7.3344      3.0252     -8.7094      0.0000
  12   0  26     21.1725      1.1846     21.5963      0.0000
  14   0  26     19.5865      1.4776    -18.1052      0.0000
  16   0  26     41.4412      1.0945     39.3400      0.0000
 -17   1  26      5.2720      1.3377     -4.4418      0.0000
 -15   1  26     17.4776      0.7226     17.3362      0.0000
 -13   1  26     25.6185      0.6280    -26.5014      0.0000
 -11   1  26     20.8151      0.5944     21.1149      0.0000
  -9   1  26     15.3660      0.8596     14.2602      0.0000
  -7   1  26      5.9982      0.8659     -6.2854      0.0000
  -5   1  26     26.9492      0.4556    -27.5676      0.0000
  -3   1  26      5.6768      0.6489     -5.5137      0.0000
  -1   1  26      6.3093      0.5766      6.3704      0.0000
   3   1  26     10.9527      0.4994     10.1446      0.0000
   5   1  26     12.9206      0.7867    -13.2333      0.0000
   7   1  26     26.5684      0.5950     26.8669      0.0000
   9   1  26      3.4134      1.5825      2.2871      0.0000
  11   1  26     15.9050      0.7045    -16.1412      0.0000
  13   1  26      6.7936      1.1066     -7.0191      0.0000
  15   1  26      2.7034      2.2023     -3.1728      0.0000
 -16   2  26     33.4185      0.7132     33.7826      0.0000
 -14   2  26      5.5037      1.1853      5.7978      0.0000
 -12   2  26      1.4305      1.8636     -2.7997      0.0000
 -10   2  26     24.0902      0.5833     26.5510      0.0000
  -8   2  26     11.3217      0.7133    -11.6721      0.0000
  -6   2  26     10.8354      0.5436     10.3437      0.0000
  -4   2  26      1.5141      1.5094     -1.6707      0.0000
  -2   2  26     16.1498      0.6163    -14.8126      0.0000
   0   2  26     21.6126      0.4068     21.5896      0.0000
   2   2  26      7.4171      0.7631     -7.4503      0.0000
   4   2  26     19.6222      0.4817     21.4458      0.0000
   6   2  26     30.3195      0.6062    -33.6410      0.0000
   8   2  26     14.1949      0.6686    -15.2362      0.0000
  10   2  26     11.1135      0.7893    -11.3840      0.0000
  12   2  26      0.0000      1.9585     -1.7423      0.0000
  14   2  26      6.4617      1.1386     -6.3409      0.0000
 -13   3  26     14.2768      0.8772     13.7208      0.0000
 -11   3  26      7.2439      1.1482      6.9244      0.0000
  -9   3  26     39.9565      0.7712    -42.9384      0.0000
  -7   3  26      0.0000      1.7941      0.1867      0.0000
  -5   3  26     15.7173      1.0011     17.1167      0.0000
  -3   3  26     66.9972      0.7691     68.7592      0.0000
  -1   3  26     17.4211      0.5055    -16.4894      0.0000
   1   3  26     30.3051      0.6157    -29.9676      0.0000
   3   3  26     11.8055      0.6856    -12.5039      0.0000
   5   3  26     14.0007      0.8752    -13.2096      0.0000
   7   3  26      9.9691      1.0527      8.5438      0.0000
   9   3  26      0.0000      2.1125      3.1426      0.0000
  11   3  26     22.9368      0.7834    -23.2106      0.0000
  13   3  26     29.9308      0.8175     30.3169      0.0000
 -12   4  26     13.4195      1.1691    -11.3002      0.0000
 -10   4  26      7.2039      1.1616      5.5415      0.0000
  -8   4  26      4.9292      1.9462     -5.3973      0.0000
  -6   4  26      4.7389      1.1693     -4.8642      0.0000
  -4   4  26     11.2804      0.6299    -10.7354      0.0000
  -2   4  26      9.5025      0.6775      9.4593      0.0000
   0   4  26     15.4341      0.6837    -15.9254      0.0000
   2   4  26      4.7445      1.3661      5.7947      0.0000
   4   4  26      1.7498      2.0814      0.3421      0.0000
   6   4  26     11.4641      0.7672     11.5779      0.0000
   8   4  26      6.1228      1.3266      5.4521      0.0000
  10   4  26     20.8278      0.8091     19.9831      0.0000
  12   4  26      5.8924      1.4854      2.6342      0.0000
  -7   5  26      6.3632      1.2324     -7.0104      0.0000
  -5   5  26     24.0066      0.7485    -22.1844      0.0000
  -3   5  26     16.7478      0.7815     14.4621      0.0000
  -1   5  26     14.1951      0.9007     14.0666      0.0000
   1   5  26      8.5626      1.2018     -7.3671      0.0000
   3   5  26      4.4188      1.8676     -3.7601      0.0000
   5   5  26     12.9413      1.1032     12.8385      0.0000
   7   5  26      6.8240      2.8980      7.4223      0.0000
 -15   1  27      0.0000      1.9965      2.0912      0.0000
 -13   1  27     18.6853      0.6682    -18.8322      0.0000
 -11   1  27      4.6359      1.1203     -4.1097      0.0000
  -9   1  27      3.6555      1.2700     -1.3628      0.0000
  -7   1  27     55.1003      0.7393     54.6442      0.0000
  -5   1  27      6.5430      0.6761      7.1275      0.0000
  -3   1  27      7.8347      0.5540      7.3264      0.0000
  -1   1  27      6.9076      0.6350      4.7255      0.0000
   1   1  27     23.0657      0.3842     23.6566      0.0000
   3   1  27     19.3798      0.5649     19.5446      0.0000
   5   1  27     11.1445      0.6764     11.8500      0.0000
   7   1  27     32.8814      0.6282    -33.7405      0.0000
   9   1  27      4.7452      1.2337     -3.8086      0.0000
  11   1  27      3.4265      1.6721      0.5779      0.0000
  13   1  27     15.9489      0.7579     15.5290      0.0000
  15   1  27      4.5498      1.5498     -4.5622      0.0000
 -16   2  27     20.6354      1.0046     19.0213      0.0000
 -14   2  27      6.2226      1.0884     -5.2049      0.0000
 -12   2  27      7.3662      0.9108     -7.4811      0.0000
 -10   2  27      4.8121      1.0995      4.4876      0.0000
  -8   2  27     20.1720      0.5715     21.2335      0.0000
  -6   2  27      0.0000      1.5235     -0.1141      0.0000
  -4   2  27      2.3745      1.6786     -1.1797      0.0000
  -2   2  27     91.3731      0.9661    -91.6593      0.0000
   0   2  27     45.6112      0.5297     46.1792      0.0000
   2   2  27     33.0898      0.5114     33.7583      0.0000
   4   2  27     27.9826      0.4918     30.2828      0.0000
   6   2  27     21.4454      0.7675    -23.6002      0.0000
   8   2  27     17.3553      0.6301    -18.0665      0.0000
  10   2  27     11.6810      0.7541     11.6028      0.0000
  12   2  27      3.2908      1.8344      2.3601      0.0000
  14   2  27     16.6734      0.7788    -16.1773      0.0000
 -13   3  27      1.7977      2.1664      0.8522      0.0000
 -11   3  27      3.2019      2.0389     -3.4049      0.0000
  -9   3  27     10.0298      0.9213      9.5095      0.0000
  -7   3  27     13.5811      0.7881    -13.4538      0.0000
  -5   3  27      3.9522      1.1831      3.2624      0.0000
  -3   3  27     28.3422      0.7427    -27.6208      0.0000
  -1   3  27     18.6068      0.4983    -18.6169      0.0000
   1   3  27      3.5013      1.4902      1.0288      0.0000
   3   3  27     21.6051      0.5880    -22.5671      0.0000
   5   3  27     12.5516      0.6837     11.6512      0.0000
   7   3  27     13.4634      0.9266    -13.0451      0.0000
   9   3  27      7.9682      1.1217      9.0377      0.0000
  11   3  27      7.7852      1.5604      8.4795      0.0000
 -12   4  27      7.8546      1.2233     -6.1684      0.0000
 -10   4  27      0.0000      2.1434     -0.4511      0.0000
  -8   4  27     15.3067      1.6528    -16.1782      0.0000
  -6   4  27      8.0647      1.0014     -6.5962      0.0000
  -4   4  27     20.4397      0.5879     21.3248      0.0000
  -2   4  27     24.3636      0.5348     24.9420      0.0000
   0   4  27      6.4512      1.1157     -5.4499      0.0000
   2   4  27     14.8267      0.6839    -15.2024      0.0000
   4   4  27     21.3403      0.8613    -21.5848      0.0000
   6   4  27     11.1015      0.9256     10.0320      0.0000
   8   4  27      5.1687      1.5316     -3.1653      0.0000
  10   4  27      2.8873      2.3317      1.0151      0.0000
  -7   5  27      4.7757      1.5336     -3.5922      0.0000
  -5   5  27      3.5559      2.0846      2.2512      0.0000
  -3   5  27     17.6654      0.8476     15.8850      0.0000
  -1   5  27     18.0160      0.8380     16.3804      0.0000
   1   5  27     10.4212      1.0078      9.7431      0.0000
   3   5  27     14.0172      0.9214    -12.7009      0.0000
   5   5  27     19.6151      0.8522     17.6149      0.0000
   7   5  27     13.9495      1.5560    -13.4208      0.0000
 -16   0  28     13.3632      1.5882    -11.6311      0.0000
 -14   0  28      0.0000      2.7393      0.9838      0.0000
 -12   0  28     46.5004      1.0195    -48.8294      0.0000
 -10   0  28     18.8514      0.8498    -18.5210      0.0000
  -8   0  28      4.0630      1.6539     -4.2440      0.0000
  -6   0  28     21.8701      1.0145     22.9872      0.0000
  -4   0  28     19.3314      0.7772     19.5162      0.0000
  -2   0  28      1.6811      1.8327      2.7223      0.0000
   0   0  28     49.8734      0.7691     49.5512      0.0000
   2   0  28     10.6299      1.0890    -10.1835      0.0000
   4   0  28      4.1116      1.7763     -4.0117      0.0000
   6   0  28     11.4215      0.9944    -10.9113      0.0000
   8   0  28     22.0317      0.9036     22.5149      0.0000
  10   0  28      4.3702      2.0009     -1.0056      0.0000
  12   0  28     23.7496      0.9593     25.3402      0.0000
  14   0  28     12.5283      1.6170     12.0745      0.0000
  16   0  28      3.9426      3.7395     -2.1559      0.0000
 -15   1  28     18.5236      0.7284    -18.2989      0.0000
 -13   1  28     32.0364      0.6651     32.1583      0.0000
 -11   1  28     11.3500      0.7361    -10.6324      0.0000
  -9   1  28      6.2415      0.9016      5.7764      0.0000
  -7   1  28     24.3723      0.6741    -23.8939      0.0000
  -5   1  28     20.5843      0.5063     20.7960      0.0000
  -3   1  28     10.9104      0.4852     10.8092      0.0000
  -1   1  28     18.0410      0.4105    -17.9668      0.0000
   1   1  28      7.2762      1.1408     -3.7184      0.0000
   3   1  28      5.7851      0.9129     -5.8841      0.0000
   5   1  28     11.9114      0.6664    -12.8385      0.0000
   7   1  28     33.1425      0.6386     33.4070      0.0000
   9   1  28      4.6079      1.2677      4.2220      0.0000
  11   1  28     18.2610      0.6960    -18.2093      0.0000
  13   1  28      5.8857      1.2856      5.5756      0.0000
  15   1  28      3.3717      2.1104     -2.4636      0.0000
 -14   2  28     12.2026      0.7831     11.6646      0.0000
 -12   2  28     12.9993      0.7244     12.1236      0.0000
 -10   2  28      4.7092      1.1443     -5.4782      0.0000
  -8   2  28     24.8209      0.7059     26.5327      0.0000
  -6   2  28     11.9933      0.5273    -12.5349      0.0000
  -4   2  28     27.6471      0.4885     28.6014      0.0000
  -2   2  28     97.9199      0.9436    -98.2250      0.0000
   0   2  28     35.8610      0.4658     36.0526      0.0000
   2   2  28     12.6547      0.6374     11.9439      0.0000
   4   2  28      5.1092      1.1034      5.9584      0.0000
   6   2  28     16.4147      0.7550    -15.8769      0.0000
   8   2  28     23.6060      0.6115    -25.1890      0.0000
  10   2  28      2.7917      2.0079     -2.5984      0.0000
  12   2  28      3.3323      1.7986      0.4556      0.0000
  14   2  28     15.4166      1.6386    -14.0181      0.0000
 -13   3  28      4.2677      1.7183      4.1870      0.0000
 -11   3  28      3.4400      1.9677     -3.3186      0.0000
  -9   3  28      5.3707      1.3266     -6.1647      0.0000
  -7   3  28      0.0000      1.9746      3.0404      0.0000
  -5   3  28      8.3572      0.7664      7.5311      0.0000
  -3   3  28     25.5995      0.5063    -26.3426      0.0000
  -1   3  28     24.7321      0.4987     24.7342      0.0000
   1   3  28      8.7955      0.8052      8.7101      0.0000
   3   3  28      6.0777      0.9926      6.3085      0.0000
   5   3  28     16.9905      1.1429    -17.9283      0.0000
   7   3  28     11.9398      0.8907    -11.8671      0.0000
   9   3  28      2.8282      2.0899      0.5257      0.0000
  11   3  28      5.9137      1.3854      4.6513      0.0000
  13   3  28      5.0694      1.6511     -2.3359      0.0000
 -10   4  28     15.7480      1.2160    -15.7895      0.0000
  -8   4  28      2.6408      2.3683     -0.8963      0.0000
  -6   4  28     11.3204      0.7147     11.6761      0.0000
  -4   4  28      9.2322      0.7765      8.2550      0.0000
  -2   4  28     18.1737      0.7453    -17.9029      0.0000
   0   4  28      9.7017      0.8147     -9.9411      0.0000
   2   4  28     21.5108      0.6321     20.0411      0.0000
   4   4  28      4.0834      1.4670      4.3923      0.0000
   6   4  28      3.9367      1.7934      1.3649      0.0000
   8   4  28      2.8559      2.2662     -0.8405      0.0000
  10   4  28     14.4465      1.4169     13.9795      0.0000
  -7   5  28     10.9543      1.8494    -10.3920      0.0000
  -5   5  28     10.3708      0.9955      9.5778      0.0000
  -3   5  28      2.8377      2.3677     -2.6960      0.0000
  -1   5  28      4.3407      1.8472      3.5665      0.0000
   1   5  28     12.8780      0.9725     10.8740      0.0000
   3   5  28     13.6818      1.0935    -12.3693      0.0000
   5   5  28     14.8580      0.9026     13.9708      0.0000
   7   5  28      1.4304      2.5887     -0.5385      0.0000
 -15   1  29     17.5502      0.9441     16.9673      0.0000
 -13   1  29     47.6548      0.7514    -49.8351      0.0000
 -11   1  29     13.3948      0.8316     13.8200      0.0000
  -9   1  29      5.9740      1.0255     -6.0628      0.0000
  -7   1  29     32.7725      0.5847     32.3927      0.0000
  -5   1  29     20.9409      0.5249     21.2272      0.0000
  -3   1  29     17.7755      0.4274     17.6420      0.0000
  -1   1  29     15.7898      0.4804     14.7750      0.0000
   1   1  29     52.3313      0.6384     52.5384      0.0000
   3   1  29     18.4729      0.5850    -18.5099      0.0000
   5   1  29      5.4017      1.3404     -6.7718      0.0000
   7   1  29     45.8832      0.7234    -45.9893      0.0000
   9   1  29     11.6806      1.3828     12.1715      0.0000
  11   1  29      2.7282      2.0128      2.5452      0.0000
  13   1  29      2.4417      2.2844     -3.3763      0.0000
  15   1  29      6.5895      1.2652      8.5602      0.0000
 -14   2  29     10.5626      1.3314      8.8120      0.0000
 -12   2  29     10.4247      0.8323     -9.4102      0.0000
 -10   2  29     10.1060      0.7672    -11.6945      0.0000
  -8   2  29     33.5537      0.6139     36.8761      0.0000
  -6   2  29      5.4697      0.8277     -6.5075      0.0000
  -4   2  29      2.5688      1.5950      2.9273      0.0000
  -2   2  29     35.9140      0.5389    -35.0834      0.0000
   0   2  29     15.6023      0.5191    -15.4746      0.0000
   2   2  29     28.2496      0.4990     28.4848      0.0000
   4   2  29     14.4443      0.6403    -15.4732      0.0000
   6   2  29     30.6545      0.6178     34.2078      0.0000
   8   2  29     10.9738      0.7594    -12.2157      0.0000
  10   2  29      9.4040      0.9180     -9.5663      0.0000
  12   2  29     16.0801      0.7386     15.0869      0.0000
  14   2  29      6.5976      1.4773     -6.2242      0.0000
 -13   3  29     10.0156      1.0449    -10.5961      0.0000
 -11   3  29      0.0000      2.0944      1.0864      0.0000
  -9   3  29      0.0000      2.2633      0.9784      0.0000
  -7   3  29      1.3910      2.0143     -0.3701      0.0000
  -5   3  29     11.0749      0.6642    -10.3401      0.0000
  -3   3  29     12.7627      0.5769    -11.8408      0.0000
  -1   3  29     24.3062      0.5842    -23.2731      0.0000
   1   3  29      1.2387      1.9343     -2.0132      0.0000
   3   3  29      2.5525      1.9460     -4.3766      0.0000
   5   3  29      3.3294      1.8533      3.6102      0.0000
   7   3  29      0.0000      2.0465      1.4559      0.0000
   9   3  29      9.1759      1.2567      9.0815      0.0000
  11   3  29      0.0000      2.2011     -1.2399      0.0000
  13   3  29     11.1630      1.0660     12.3682      0.0000
 -10   4  29      9.6020      1.8333     -9.9791      0.0000
  -8   4  29      7.3908      1.1459     -8.5064      0.0000
  -6   4  29     19.6925      0.6259    -19.7178      0.0000
  -4   4  29     26.8025      0.6006     26.7877      0.0000
  -2   4  29      1.7383      1.9965     -1.5677      0.0000
   0   4  29     10.2729      0.7837     10.8076      0.0000
   2   4  29      4.7774      1.2795     -1.3165      0.0000
   4   4  29      2.5271      2.0729     -4.5066      0.0000
   6   4  29      4.8913      1.4992     -4.1124      0.0000
   8   4  29      1.4087      2.2560     -0.3273      0.0000
  10   4  29     11.9372      0.9919    -11.1170      0.0000
  -7   5  29     12.1891      1.1944    -10.7048      0.0000
  -5   5  29     11.5176      0.9451      9.3240      0.0000
  -3   5  29      1.0505      2.2751      0.1684      0.0000
  -1   5  29     13.8793      1.1050     12.3002      0.0000
   1   5  29      4.9078      2.0118      1.8913      0.0000
   3   5  29      0.0000      2.2823     -0.9966      0.0000
   5   5  29      9.7493      1.3785      8.6348      0.0000
 -16   0  30      0.0000      2.5041      0.6986      0.0000
 -14   0  30      4.2424      2.0171      5.5269      0.0000
 -12   0  30     19.3914      0.9126    -19.8584      0.0000
 -10   0  30     19.2656      0.8498    -20.7672      0.0000
  -8   0  30      1.3487      2.0643      3.6547      0.0000
  -6   0  30     11.0372      0.8946    -11.5231      0.0000
  -4   0  30     18.8975      0.8692     17.5155      0.0000
  -2   0  30     12.5074      0.6692     12.7893      0.0000
   0   0  30      0.7924      1.8352      2.4074      0.0000
   2   0  30     28.1036      0.8350     28.2432      0.0000
   4   0  30     32.1345      0.8672     31.4331      0.0000
   6   0  30     21.6807      0.8742     21.8661      0.0000
   8   0  30     33.4807      1.1237    -32.4125      0.0000
  10   0  30      1.8325      2.4930      4.4759      0.0000
  12   0  30      5.9558      1.6198      8.9443      0.0000
  14   0  30      6.8839      1.6499      5.7337      0.0000
 -15   1  30     24.3252      0.6923    -24.9476      0.0000
 -13   1  30     20.3263      0.7535     21.0117      0.0000
 -11   1  30      3.8829      1.3969      4.0734      0.0000
  -9   1  30      5.4408      1.0342      3.2808      0.0000
  -7   1  30     11.4723      0.6466     10.4017      0.0000
  -5   1  30     37.9858      0.5388    -37.8658      0.0000
  -3   1  30      9.1838      0.5369      8.4580      0.0000
  -1   1  30     45.7009      0.5258     46.7709      0.0000
   1   1  30     41.1663      0.5601    -40.3661      0.0000
   3   1  30      3.2147      1.5486     -0.4435      0.0000
   5   1  30     12.3524      0.6804    -13.4733      0.0000
   7   1  30     24.0415      1.1583     24.7983      0.0000
   9   1  30      9.0998      1.3465      8.2288      0.0000
  11   1  30     17.0977      0.7173    -16.8224      0.0000
  13   1  30      6.7229      1.1769      8.8398      0.0000
  15   1  30     11.1518      0.9522    -10.4905      0.0000
 -14   2  30     17.1138      0.7362     15.9622      0.0000
 -12   2  30      3.9232      1.6681      5.0054      0.0000
 -10   2  30      4.6591      1.1893     -3.9435      0.0000
  -8   2  30     19.0494      0.5911     19.2215      0.0000
  -6   2  30      8.4547      0.7307     -8.5535      0.0000
  -4   2  30     17.6561      0.4856    -17.5990      0.0000
  -2   2  30     13.9319      0.6789     13.1491      0.0000
   0   2  30     35.2742      0.5332    -36.0839      0.0000
   2   2  30      1.4367      1.7117      0.8900      0.0000
   4   2  30     23.6202      0.5967    -24.7157      0.0000
   6   2  30     23.3003      0.8605     25.8338      0.0000
   8   2  30     20.0650      0.6447    -22.4675      0.0000
  10   2  30     12.3929      0.7594    -13.0140      0.0000
  12   2  30      4.1096      1.5828      3.7589      0.0000
  14   2  30      4.0619      1.7995      3.8646      0.0000
 -13   3  30      7.8403      1.2221     -7.7674      0.0000
 -11   3  30      5.1563      1.4663      5.1218      0.0000
  -9   3  30     11.9628      1.3095    -11.1264      0.0000
  -7   3  30      2.2419      2.0750     -2.0171      0.0000
  -5   3  30     10.1653      1.2021     -9.9308      0.0000
  -3   3  30     25.0609      0.5110     25.8481      0.0000
  -1   3  30      4.7960      1.2541      4.8621      0.0000
   1   3  30     13.4171      0.8095    -12.7678      0.0000
   3   3  30     12.4987      0.6991    -13.0928      0.0000
   5   3  30     11.3277      0.8850     11.9908      0.0000
   7   3  30      3.7026      1.7991      1.6619      0.0000
   9   3  30      9.8973      1.0129    -10.4848      0.0000
  11   3  30      3.4030      2.4884      2.1545      0.0000
  13   3  30      0.0000      2.4577     -0.9265      0.0000
 -10   4  30      5.5962      1.4514      5.6337      0.0000
  -8   4  30      7.1673      1.1817     -7.0767      0.0000
  -6   4  30     40.4964      0.6840     39.9092      0.0000
  -4   4  30     26.2752      0.6045    -27.9732      0.0000
  -2   4  30     20.3162      0.6342     21.1852      0.0000
   0   4  30      3.5019      1.8281     -1.7351      0.0000
   2   4  30      4.0534      1.4755     -3.1853      0.0000
   4   4  30      3.3036      2.1190      3.0094      0.0000
   6   4  30      9.1273      1.1226      8.6495      0.0000
   8   4  30      0.0000      2.2248     -0.6390      0.0000
  10   4  30      0.0000      2.2757      2.6761      0.0000
  -5   5  30      8.0931      1.4254     -7.7563      0.0000
  -3   5  30     12.1853      2.1375     -9.2213      0.0000
  -1   5  30     18.8686      1.0737     17.3582      0.0000
   1   5  30      5.0225      1.7284     -4.3248      0.0000
   3   5  30      4.8704      2.6897      4.5594      0.0000
   5   5  30      2.1218      2.6541      0.8839      0.0000
 -15   1  31     19.7962      0.7304     20.1494      0.0000
 -13   1  31     11.7285      0.7980     11.9589      0.0000
 -11   1  31     20.0456      0.6307    -20.6848      0.0000
  -9   1  31      6.3544      0.9113      5.8527      0.0000
  -7   1  31     15.6733      0.6038    -15.7572      0.0000
  -5   1  31     35.0999      0.5246     35.8185      0.0000
  -3   1  31      9.7865      0.5327      9.4862      0.0000
  -1   1  31     14.8763      0.6665     14.3845      0.0000
   1   1  31     26.5583      0.5847     25.7180      0.0000
   3   1  31     14.4514      0.6341     14.6875      0.0000
   5   1  31      6.8110      0.9427     -8.2951      0.0000
   7   1  31      4.1518      1.7439      2.9956      0.0000
   9   1  31     63.9086      1.2583    -63.7984      0.0000
  11   1  31      1.8634      2.0256      2.1951      0.0000
  13   1  31     15.0741      0.8110    -15.0742      0.0000
  15   1  31     24.1649      0.7595     24.2229      0.0000
 -14   2  31      5.5887      1.2580      1.5434      0.0000
 -12   2  31      9.9323      0.8347      9.2984      0.0000
 -10   2  31      8.6012      1.3275      8.5991      0.0000
  -8   2  31      3.5523      1.4209      4.3248      0.0000
  -6   2  31      3.7485      1.2884     -2.4572      0.0000
  -4   2  31     13.6839      0.5249    -13.8516      0.0000
  -2   2  31     25.9380      0.5509     25.4662      0.0000
   0   2  31     56.4592      0.6861    -57.2365      0.0000
   2   2  31     17.6961      0.6257     17.0629      0.0000
   4   2  31      4.9416      1.4652     -5.8632      0.0000
   6   2  31     19.6995      0.6722     22.1268      0.0000
   8   2  31      9.1526      0.8376      8.8354      0.0000
  10   2  31      9.9557      0.8548    -10.8105      0.0000
  12   2  31      6.0374      2.1574     -5.7897      0.0000
  14   2  31      5.6149      2.3861      5.3826      0.0000
 -13   3  31      5.4133      1.5458     -5.8200      0.0000
 -11   3  31      9.4308      1.0298     -8.6521      0.0000
  -9   3  31      8.1565      1.0259     -8.2835      0.0000
  -7   3  31      1.9654      2.0104     -3.0422      0.0000
  -5   3  31      7.4071      0.9900      7.5770      0.0000
  -3   3  31     13.5395      0.5760    -12.7427      0.0000
  -1   3  31     11.0979      0.7272    -10.8983      0.0000
   1   3  31     10.2084      1.0912    -10.5797      0.0000
   3   3  31      0.0000      2.4233     -1.5846      0.0000
   5   3  31      9.6015      1.2450      9.8135      0.0000
   7   3  31      1.6007      2.1703      4.7252      0.0000
   9   3  31      5.4358      1.4943      6.5506      0.0000
  11   3  31      2.8312      2.4253      3.0228      0.0000
 -10   4  31     10.5497      1.0145    -12.9931      0.0000
  -8   4  31      6.7341      1.2426      5.2695      0.0000
  -6   4  31      5.9730      1.1654     -6.6567      0.0000
  -4   4  31      6.3090      1.0253      6.3393      0.0000
  -2   4  31      4.5295      1.3721      4.6120      0.0000
   0   4  31      7.1860      1.0491      7.1736      0.0000
   2   4  31     16.4880      0.6975     16.4728      0.0000
   4   4  31     19.8690      0.8012    -19.0226      0.0000
   6   4  31      3.1549      2.2931     -1.1520      0.0000
   8   4  31      2.8764      2.2952     -2.1909      0.0000
  10   4  31      7.6854      1.5011     -7.1987      0.0000
  -5   5  31      1.5293      2.5590     -3.3651      0.0000
  -3   5  31      3.3671      2.6234     -2.7880      0.0000
  -1   5  31     14.5502      0.9293     13.4771      0.0000
   1   5  31      0.0960      2.3677     -0.0001      0.0000
   3   5  31      2.9797      2.3405     -3.5107      0.0000
 -14   0  32      3.6506      3.0903      2.0216      0.0000
 -12   0  32      5.5922      1.5717     -6.7097      0.0000
 -10   0  32      9.2898      1.2980     -9.0993      0.0000
  -8   0  32     12.0005      0.9663     12.3302      0.0000
  -6   0  32      4.1599      1.5513     -4.3548      0.0000
  -4   0  32     14.4915      0.6655     15.0127      0.0000
  -2   0  32      1.8695      2.0667     -0.1261      0.0000
   0   0  32     32.4010      0.8525     32.0429      0.0000
   2   0  32     12.5562      1.0756     11.5907      0.0000
   4   0  32      7.0683      1.3380     -6.9718      0.0000
   6   0  32     13.5366      1.6391    -13.2268      0.0000
   8   0  32     30.4247      0.9385     31.0795      0.0000
  10   0  32     27.9161      0.9594     27.2744      0.0000
  12   0  32      0.0000      2.5282     -3.7813      0.0000
  14   0  32     27.6022      1.0254    -28.4975      0.0000
 -15   1  32      6.0990      1.2892      5.3332      0.0000
 -13   1  32     21.3221      0.6697    -22.2131      0.0000
 -11   1  32     17.9543      0.6708     17.7650      0.0000
  -9   1  32      3.5939      1.3320     -2.4000      0.0000
  -7   1  32     20.4181      0.6217     21.1783      0.0000
  -5   1  32     25.7805      0.5536    -25.3268      0.0000
  -3   1  32      9.1527      0.5602      8.2881      0.0000
  -1   1  32      7.2154      0.7199      6.5298      0.0000
   1   1  32     15.9648      0.6334     14.9472      0.0000
   3   1  32     15.4494      0.6408    -14.8563      0.0000
   5   1  32      0.0000      1.8762      1.7807      0.0000
   7   1  32     46.7612      0.7435    -48.5304      0.0000
   9   1  32     57.5544      1.7026     59.5489      0.0000
  11   1  32      0.0000      1.9921     -1.3633      0.0000
  13   1  32      9.9650      1.4532     -9.5991      0.0000
 -14   2  32     21.6839      0.6972     20.7961      0.0000
 -12   2  32      5.6007      1.1688     -5.5390      0.0000
 -10   2  32      1.8132      1.8999     -1.0660      0.0000
  -8   2  32      4.0860      1.2658     -5.2606      0.0000
  -6   2  32      9.0600      0.7359     10.1026      0.0000
  -4   2  32     12.1432      0.5543    -12.3314      0.0000
  -2   2  32     14.4277      0.5556    -14.0119      0.0000
   0   2  32     45.5141      1.0952    -45.9096      0.0000
   2   2  32     14.2684      0.6489     13.7600      0.0000
   4   2  32     14.4240      0.6854     15.0795      0.0000
   6   2  32      3.6704      1.5123     -3.3174      0.0000
   8   2  32     28.0135      0.6595    -28.5899      0.0000
  10   2  32      5.0770      1.3046      3.1467      0.0000
  12   2  32     12.8958      1.4037    -12.1871      0.0000
 -11   3  32      3.9509      1.9137     -3.5783      0.0000
  -9   3  32      3.9593      1.7380     -2.9738      0.0000
  -7   3  32     12.6658      0.9768    -12.2328      0.0000
  -5   3  32      2.7254      2.0584      3.8679      0.0000
  -3   3  32      7.7353      0.9155     -7.3370      0.0000
  -1   3  32      5.4855      1.0859      4.0934      0.0000
   1   3  32      5.2373      1.1147     -5.0845      0.0000
   3   3  32      8.9565      1.0214      9.1249      0.0000
   5   3  32      4.6969      1.9766      4.1136      0.0000
   7   3  32      0.3521      2.2560     -0.8599      0.0000
   9   3  32      1.9653      2.2011      1.7784      0.0000
  11   3  32     20.1853      1.2430    -18.8598      0.0000
 -10   4  32      6.0888      1.4276      7.7043      0.0000
  -8   4  32      0.0000      2.1597     -1.5164      0.0000
  -6   4  32     13.2902      0.9490     13.3988      0.0000
  -4   4  32     34.4176      0.7513     33.8121      0.0000
  -2   4  32     18.3561      0.9861    -18.6893      0.0000
   0   4  32     11.4269      0.7937     11.4139      0.0000
   2   4  32      2.2694      2.0396     -3.4602      0.0000
   4   4  32     23.3921      0.7920     22.6163      0.0000
   6   4  32      6.2628      1.9696     -4.9368      0.0000
   8   4  32     15.8304      0.9351    -13.6171      0.0000
  -3   5  32      7.2597      1.7939     -6.7651      0.0000
  -1   5  32      3.3612      2.6380      4.6390      0.0000
   1   5  32     10.8133      1.4658      8.6205      0.0000
   3   5  32      3.0974      2.6812     -2.5988      0.0000
 -15   1  33     17.6561      1.5647     17.0839      0.0000
 -13   1  33     20.4752      0.6910     20.9996      0.0000
 -11   1  33     11.2443      0.8959    -11.4613      0.0000
  -9   1  33     12.6292      0.6859    -12.2283      0.0000
  -7   1  33      7.0632      0.8516      6.8291      0.0000
  -5   1  33      3.0163      1.5542      0.8941      0.0000
  -3   1  33     31.7018      0.4651     31.1552      0.0000
  -1   1  33      4.2604      1.0043      1.2205      0.0000
   1   1  33     25.1067      0.5951    -24.5428      0.0000
   3   1  33     38.7586      0.6718     38.1140      0.0000
   5   1  33     14.8730      0.6922    -15.4176      0.0000
   7   1  33      6.4508      1.0633      5.3072      0.0000
   9   1  33     34.8131      1.0651    -35.5976      0.0000
  11   1  33      7.3203      1.0953     -7.5841      0.0000
  13   1  33      6.4365      1.2696     -7.0819      0.0000
 -14   2  33     14.0982      0.7834     13.0469      0.0000
 -12   2  33      5.7137      1.2429     -5.8517      0.0000
 -10   2  33      5.3069      1.2144     -5.6916      0.0000
  -8   2  33      4.9272      1.1246      2.9400      0.0000
  -6   2  33     35.5693      0.6160     36.7853      0.0000
  -4   2  33      6.7543      0.7421      7.2745      0.0000
  -2   2  33     20.8946      0.5137    -19.8894      0.0000
   0   2  33     34.8432      0.6454    -34.1955      0.0000
   2   2  33      3.7810      1.4707     -4.4631      0.0000
   4   2  33     11.3047      0.7637     12.3212      0.0000
   6   2  33     12.2523      0.8864    -12.9465      0.0000
   8   2  33     12.5688      0.7729     14.5899      0.0000
  10   2  33      5.2336      1.2908      3.9123      0.0000
  12   2  33     12.7950      0.8373     13.6648      0.0000
 -11   3  33      4.4068      1.7919     -4.7265      0.0000
  -9   3  33      1.7423      2.1664     -3.7548      0.0000
  -7   3  33      5.9137      1.2535     -5.2933      0.0000
  -5   3  33      7.9506      0.9370     -6.7361      0.0000
  -3   3  33      2.1717      2.1100      2.7015      0.0000
  -1   3  33      8.4172      0.8580     -7.8910      0.0000
   1   3  33      3.9914      1.4640     -4.3720      0.0000
   3   3  33      3.7045      1.9429     -3.2340      0.0000
   5   3  33     17.6345      0.8173     17.5052      0.0000
   7   3  33      2.3850      2.2059      1.5385      0.0000
   9   3  33     11.9480      1.0048     11.0485      0.0000
  11   3  33      1.2383      2.3004      2.7462      0.0000
  -8   4  33      4.9640      1.5606     -5.4250      0.0000
  -6   4  33     20.6231      0.7658    -19.9541      0.0000
  -4   4  33     13.8191      1.1686    -16.1417      0.0000
  -2   4  33     42.8471      0.7201     42.9963      0.0000
   0   4  33     15.9201      0.7155    -14.2050      0.0000
   2   4  33     25.9648      0.7841     25.1707      0.0000
   4   4  33      5.8044      1.6964     -4.6020      0.0000
   6   4  33      2.0402      2.2613     -0.1144      0.0000
   8   4  33      1.1267      2.3241     -0.8196      0.0000
  -1   5  33      6.1067      1.5091      6.3659      0.0000
   1   5  33      5.3134      1.7449      5.3707      0.0000
 -14   0  34     12.7531      1.1491    -11.7911      0.0000
 -12   0  34      3.5117      2.8008      1.9725      0.0000
 -10   0  34      6.9111      1.2718      6.2955      0.0000
  -8   0  34     13.3701      0.9184     11.7560      0.0000
  -6   0  34      6.0692      1.9074     -6.8305      0.0000
  -4   0  34      0.0000      1.9137      2.4035      0.0000
  -2   0  34     18.7014      0.6373     18.9305      0.0000
   0   0  34     19.2740      0.8494     19.3086      0.0000
   2   0  34     25.4311      0.8690     24.9749      0.0000
   4   0  34     14.1908      1.9714    -13.0410      0.0000
   6   0  34      2.3937      2.3824     -4.2419      0.0000
   8   0  34      4.3815      2.0334     -4.7469      0.0000
  10   0  34      7.5483      1.5046      5.4283      0.0000
  12   0  34     16.5692      2.7655     18.5361      0.0000
  14   0  34     10.1023      1.4506    -10.6113      0.0000
 -13   1  34     14.0152      0.7605    -13.7958      0.0000
 -11   1  34     28.8611      0.6429     29.8454      0.0000
  -9   1  34     10.5644      0.7523    -10.7806      0.0000
  -7   1  34      1.8048      1.8183      1.1720      0.0000
  -5   1  34     13.2349      0.6314    -13.1727      0.0000
  -1   1  34     18.8144      0.6069     18.2063      0.0000
   1   1  34     16.6023      0.6450     15.7552      0.0000
   5   1  34     23.4769      0.6398    -24.2247      0.0000
   7   1  34      2.8081      2.0448     -1.3303      0.0000
   9   1  34      5.6402      1.2378      3.1829      0.0000
  11   1  34      7.1483      1.1280      8.6703      0.0000
  13   1  34     14.1756      1.0707    -12.7731      0.0000
 -12   2  34     17.3683      0.7042     17.3239      0.0000
 -10   2  34     12.1339      0.7502    -13.3572      0.0000
  -8   2  34     13.5705      0.6875    -13.5792      0.0000
  -6   2  34      4.4023      1.1798      3.6916      0.0000
  -4   2  34     12.1813      0.5724     11.7537      0.0000
  -2   2  34     23.0440      0.5177    -22.9206      0.0000
   0   2  34     37.4244      0.8185    -36.6771      0.0000
   2   2  34      9.0060      0.8238     -8.9479      0.0000
   4   2  34      4.8815      1.3692      6.6091      0.0000
   6   2  34     16.0055      0.7058     15.1555      0.0000
   8   2  34      5.5657      1.2028     -3.1925      0.0000
  10   2  34     12.7513      0.8083    -13.5721      0.0000
  12   2  34      0.0000      2.1317      0.2103      0.0000
 -11   3  34      9.5180      1.0796      7.9316      0.0000
  -9   3  34      2.9299      2.1703     -2.6302      0.0000
  -7   3  34      1.9860      2.2721      2.8844      0.0000
  -5   3  34      1.4302      2.0584      0.9297      0.0000
  -3   3  34      8.0745      1.0347      7.1397      0.0000
  -1   3  34     16.1890      0.6615    -16.2355      0.0000
   1   3  34     15.1732      0.8281    -14.7189      0.0000
   3   3  34      0.0000      2.1446     -2.8042      0.0000
   5   3  34     14.0023      0.8974     14.1157      0.0000
   7   3  34      4.6361      1.6915      5.8267      0.0000
   9   3  34      4.4154      1.7545      1.5725      0.0000
  11   3  34      3.8722      2.4668      0.9963      0.0000
  -8   4  34      6.5767      1.5110      6.6152      0.0000
  -6   4  34     22.9504      2.0386    -21.2091      0.0000
  -4   4  34     65.4945      1.0287     65.4256      0.0000
  -2   4  34      4.1265      1.7383      1.7410      0.0000
   0   4  34     11.1643      0.8235    -11.6536      0.0000
   2   4  34      3.8855      2.2862     -2.8324      0.0000
   4   4  34     13.5532      1.1684     11.5820      0.0000
   6   4  34     10.3192      1.1048     10.0910      0.0000
   8   4  34     14.8201      0.9677     12.3598      0.0000
 -13   1  35     10.4045      0.8646     11.0713      0.0000
 -11   1  35      7.3931      0.9754      6.9216      0.0000
  -9   1  35      0.3311      1.8985     -0.3809      0.0000
  -7   1  35      4.6269      1.1737     -5.0489      0.0000
  -5   1  35      0.9275      1.9087      1.5379      0.0000
  -3   1  35     47.5363      0.6298    -45.8524      0.0000
  -1   1  35     34.4568      0.6297     33.7647      0.0000
   1   1  35     15.2473      0.6621     14.1047      0.0000
   3   1  35     29.0028      0.7489     29.3495      0.0000
   5   1  35     25.7823      0.6535    -26.6366      0.0000
   7   1  35     39.9060      0.7148    -41.2048      0.0000
   9   1  35     13.8561      0.7950     14.6538      0.0000
  11   1  35     10.6073      0.8884    -10.0177      0.0000
  13   1  35      7.0337      1.2327     -7.4912      0.0000
 -12   2  35      6.7285      1.0768     -6.6899      0.0000
 -10   2  35     10.2184      0.8438    -11.0535      0.0000
  -8   2  35     15.3871      0.6551     15.4511      0.0000
  -6   2  35     10.2338      0.7046     10.2214      0.0000
  -4   2  35      6.0255      1.2300     -4.3670      0.0000
  -2   2  35     10.0852      0.6629     10.4899      0.0000
   0   2  35      5.5170      1.0535     -3.8482      0.0000
   2   2  35      0.0000      1.9208     -2.6549      0.0000
   4   2  35      6.9548      0.9721     -6.8146      0.0000
   6   2  35     25.5575      0.6569    -24.7861      0.0000
   8   2  35      2.8924      2.0811      3.9033      0.0000
  10   2  35      6.6206      1.4668      6.2019      0.0000
  12   2  35     22.9039      0.7527     21.3160      0.0000
 -11   3  35      0.0000      2.2311     -2.1143      0.0000
  -9   3  35      0.0000      2.1664     -3.5845      0.0000
  -7   3  35      0.8404      2.2853     -2.4402      0.0000
  -5   3  35      0.0000      2.9779      3.7585      0.0000
  -3   3  35      3.9582      1.7191      0.6612      0.0000
  -1   3  35     10.2102      0.8010     -9.3939      0.0000
   1   3  35      4.4290      1.6321      3.8517      0.0000
   3   3  35      4.9881      1.5830     -5.5937      0.0000
   5   3  35     12.3867      0.9657     12.9447      0.0000
   7   3  35      0.7043      2.2811     -1.2932      0.0000
   9   3  35     20.4247      0.8816     18.9431      0.0000
  -8   4  35      6.6475      1.3570     -7.7161      0.0000
  -6   4  35      6.8921      1.6129     -6.3551      0.0000
  -4   4  35      5.6899      1.4275     -0.5489      0.0000
  -2   4  35      6.4098      1.8842      3.9800      0.0000
   0   4  35      6.7623      1.1245      5.4984      0.0000
   2   4  35     16.3246      0.8926    -16.0284      0.0000
   4   4  35     32.8577      0.8411     31.5917      0.0000
   6   4  35     11.0243      1.2805     -9.8500      0.0000
 -14   0  36      9.9980      1.8815    -11.8974      0.0000
 -12   0  36      2.1784      2.3252      1.4355      0.0000
 -10   0  36      0.0000      2.2162     -0.2701      0.0000
  -8   0  36     23.3071      0.8899     22.8628      0.0000
  -6   0  36     14.7282      1.2445     15.2558      0.0000
  -4   0  36     16.7413      0.8286     16.9465      0.0000
  -2   0  36     17.9974      0.8901    -17.7185      0.0000
   0   0  36     22.0245      0.8513     22.0425      0.0000
   2   0  36      0.0000      2.3252     -3.4154      0.0000
   4   0  36      0.0000      2.2725      0.8109      0.0000
   6   0  36      4.5847      1.9073     -4.3843      0.0000
   8   0  36     14.8058      1.0644     15.2586      0.0000
  10   0  36     17.6142      1.7799    -17.7873      0.0000
  12   0  36     11.0732      2.7443     11.2149      0.0000
 -13   1  36     17.6199      0.7367    -17.8911      0.0000
 -11   1  36      0.0000      1.9663     -1.7269      0.0000
  -9   1  36     21.2042      0.6435     21.0856      0.0000
  -7   1  36      2.5931      1.8892      2.0680      0.0000
  -5   1  36     12.2031      0.6702     12.8356      0.0000
  -3   1  36     76.3291      0.8649    -75.6915      0.0000
  -1   1  36     54.8809      0.9031     54.8523      0.0000
   1   1  36      8.6188      0.8607      8.7355      0.0000
   3   1  36      7.6230      1.0229      6.7804      0.0000
   5   1  36     18.8172      1.3541    -18.5752      0.0000
   7   1  36      3.1489      1.9423     -0.0296      0.0000
   9   1  36      3.3210      1.9479      0.7490      0.0000
  11   1  36     11.2863      0.9203     10.3335      0.0000
  13   1  36     12.7922      0.9089    -12.3606      0.0000
 -12   2  36      8.5572      0.9630     -9.1657      0.0000
 -10   2  36      6.2821      1.0708      6.1044      0.0000
  -8   2  36     26.9420      0.6216    -26.7607      0.0000
  -6   2  36      6.9943      0.8925      7.8525      0.0000
  -4   2  36     20.8103      0.5940    -20.3131      0.0000
  -2   2  36      3.5630      1.3351     -4.5671      0.0000
   0   2  36      4.6702      1.2071     -2.7617      0.0000
   2   2  36      6.5375      1.2140     -6.1410      0.0000
   4   2  36     16.2769      0.6909    -16.3712      0.0000
   6   2  36     18.2812      0.7011     18.3452      0.0000
   8   2  36      1.5675      2.0225      0.2879      0.0000
  10   2  36      3.0989      2.1956     -4.0083      0.0000
  12   2  36      3.5409      2.0084      1.8270      0.0000
  -9   3  36     10.0121      1.0189    -10.1277      0.0000
  -7   3  36      0.0000      2.1240     -2.8415      0.0000
  -5   3  36     21.3463      1.2654     20.5033      0.0000
  -3   3  36      1.6761      2.1240     -2.2163      0.0000
  -1   3  36      0.0000      2.2844     -0.5999      0.0000
   1   3  36      0.0000      2.7395     -0.2228      0.0000
   3   3  36      8.3176      1.1782     -9.0192      0.0000
   5   3  36      7.2552      1.3101     -6.7592      0.0000
   7   3  36      4.9054      2.2417     -3.9655      0.0000
   9   3  36      8.4095      1.2361      7.3959      0.0000
  -6   4  36     14.0945      1.1304     14.2202      0.0000
  -4   4  36      4.4346      1.7027      2.5665      0.0000
  -2   4  36     27.0142      0.8662     24.9979      0.0000
   0   4  36      8.9089      1.1114      7.8082      0.0000
   2   4  36      9.4018      1.6254     -6.4804      0.0000
   4   4  36      7.9429      1.2936      5.8453      0.0000
   6   4  36      2.4696      2.3758     -4.3173      0.0000
 -13   1  37     15.8395      0.7514     16.1308      0.0000
 -11   1  37      3.0565      1.8605     -1.1236      0.0000
  -9   1  37     29.1816      0.6356     29.4029      0.0000
  -7   1  37     16.8755      0.6338    -17.0395      0.0000
  -5   1  37      4.9435      1.1383      3.7485      0.0000
  -3   1  37     50.7724      0.7363    -48.5629      0.0000
   1   1  37     14.2091      0.6971     13.3735      0.0000
   3   1  37      7.1334      1.0097     -7.8633      0.0000
   5   1  37     12.8637      0.7759     12.9694      0.0000
   7   1  37      9.8779      0.9867    -10.1089      0.0000
   9   1  37     11.0691      0.8943    -11.2263      0.0000
  11   1  37      0.0000      2.2188      1.0535      0.0000
 -12   2  37     14.1633      0.7878     13.6620      0.0000
 -10   2  37      5.8956      1.1334     -5.9400      0.0000
  -8   2  37     18.5613      1.3728     18.1235      0.0000
  -6   2  37      4.5196      1.3248     -3.1799      0.0000
  -4   2  37      8.3398      0.8345     -7.6584      0.0000
  -2   2  37      2.6074      1.9505     -0.6336      0.0000
   0   2  37     20.7846      0.7101     20.6401      0.0000
   2   2  37      9.9235      0.8220    -10.0662      0.0000
   4   2  37      6.2070      1.1362      7.1600      0.0000
   6   2  37     35.0756      0.7025    -35.7177      0.0000
   8   2  37     12.0494      0.8430     12.2833      0.0000
  10   2  37      8.9690      1.0106      8.9486      0.0000
  -9   3  37      5.0965      1.5730     -4.6055      0.0000
  -7   3  37      5.4868      1.8525      5.4973      0.0000
  -5   3  37      7.2943      2.1160      6.2438      0.0000
  -3   3  37      3.3972      2.0722      1.1028      0.0000
  -1   3  37      6.2492      1.3206     -7.2743      0.0000
   1   3  37     11.2951      1.1975     10.9734      0.0000
   3   3  37      3.3104      2.2173     -3.7663      0.0000
   5   3  37     11.1465      1.0469      9.7979      0.0000
   7   3  37      0.0000      2.2521      0.1038      0.0000
   9   3  37      4.4295      2.5470      1.7605      0.0000
  -6   4  37      4.9339      2.1991      5.1479      0.0000
  -4   4  37      3.9067      1.8072     -2.1313      0.0000
  -2   4  37      4.4277      1.7250     -1.4614      0.0000
   0   4  37      5.2059      1.6269      4.8590      0.0000
   2   4  37      4.8497      1.7254     -3.8435      0.0000
   4   4  37     14.9706      0.9765     12.5340      0.0000
   6   4  37      7.2612      1.9264      7.3828      0.0000
 -12   0  38      0.0000      2.3252     -0.3714      0.0000
 -10   0  38      3.8882      3.1450     -1.2660      0.0000
  -8   0  38      6.1050      1.3933      6.4935      0.0000
  -6   0  38      0.0000      2.6118      2.9867      0.0000
  -4   0  38     20.8615      1.2485     20.9455      0.0000
  -2   0  38     40.5271      0.9677     40.9508      0.0000
   0   0  38      4.4348      1.8266      3.8673      0.0000
   2   0  38     13.9045      1.0267    -13.0188      0.0000
   4   0  38     19.6103      0.9523    -20.0336      0.0000
   6   0  38      2.5590      2.4290      3.8540      0.0000
   8   0  38      6.1391      2.8285     -7.1378      0.0000
  10   0  38      8.1606      1.8914     -8.9764      0.0000
  12   0  38      6.9101      1.8847      4.4195      0.0000
 -11   1  38      9.3642      0.8854     -9.8293      0.0000
  -9   1  38     18.5069      0.6769     18.5533      0.0000
  -7   1  38     11.6590      0.7291    -10.5852      0.0000
  -5   1  38      0.0000      1.9475      1.7318      0.0000
  -3   1  38      6.8456      1.1099      3.3766      0.0000
  -1   1  38     25.0755      0.6294    -24.4458      0.0000
   1   1  38     21.5939      0.6297     21.5133      0.0000
   3   1  38      9.2372      0.9359     -9.0499      0.0000
   5   1  38     31.4681      0.6806     33.2710      0.0000
   7   1  38     26.9340      0.7289    -28.8346      0.0000
   9   1  38      3.8192      1.8131     -5.3286      0.0000
  11   1  38     11.7867      0.9379     10.9412      0.0000
 -10   2  38      4.2045      1.5067     -2.9171      0.0000
  -8   2  38      0.0000      1.8762     -1.4384      0.0000
  -6   2  38     23.3428      0.7059    -23.0945      0.0000
  -4   2  38      3.6637      2.5546      4.1960      0.0000
  -2   2  38      3.2716      1.6580     -2.6638      0.0000
   0   2  38     36.9416      0.6745    -38.1949      0.0000
   2   2  38      6.4087      1.4557      6.1376      0.0000
   4   2  38      3.0202      2.0511      3.8968      0.0000
   6   2  38     24.4977      0.6839     25.1830      0.0000
   8   2  38      3.2277      2.1037     -1.8486      0.0000
  10   2  38      4.8794      1.5078     -5.5389      0.0000
  -9   3  38      1.3487      2.3609     -2.7447      0.0000
  -7   3  38     13.1420      1.1151     10.8437      0.0000
  -5   3  38      5.2236      2.7702     -2.6367      0.0000
  -3   3  38      0.0000      2.1664      1.2159      0.0000
  -1   3  38      7.3538      1.1671      7.1442      0.0000
   1   3  38      6.3473      1.6669     -6.0868      0.0000
   3   3  38      0.0000      2.2248      0.3572      0.0000
   5   3  38      0.0000      2.2771     -2.3235      0.0000
   7   3  38      4.6631      2.6848     -6.3752      0.0000
   9   3  38      4.9544      1.8710     -4.0448      0.0000
  -4   4  38      8.8048      1.0882      9.4381      0.0000
  -2   4  38     20.3702      1.2373     17.9477      0.0000
   0   4  38      5.3064      1.6175     -3.2892      0.0000
   2   4  38      3.5703      2.2983     -0.2615      0.0000
   4   4  38      9.7231      1.1725      8.1422      0.0000
 -11   1  39      6.7144      1.0839      8.0007      0.0000
  -9   1  39      3.5951      1.5681      4.2924      0.0000
  -7   1  39      2.3870      1.9663      2.4507      0.0000
  -5   1  39     18.8049      0.7316    -19.5730      0.0000
  -3   1  39     15.9746      1.3245     15.0409      0.0000
  -1   1  39     40.3228      0.8009    -39.4199      0.0000
   1   1  39      8.1602      0.9134      7.9402      0.0000
   3   1  39     16.7306      0.9488    -16.2731      0.0000
   5   1  39     12.2162      1.4817     12.4022      0.0000
   7   1  39      6.9506      1.7028     -7.9821      0.0000
   9   1  39      9.6429      1.2851     -9.8222      0.0000
  11   1  39      0.0000      2.1810     -1.1533      0.0000
 -10   2  39      5.0136      1.4719     -5.2727      0.0000
  -8   2  39      9.9107      1.0678    -10.9385      0.0000
  -6   2  39     26.5449      0.7248     26.4909      0.0000
  -4   2  39      4.5282      1.4314     -1.5785      0.0000
  -2   2  39     11.1815      0.9427    -11.2947      0.0000
   0   2  39     12.7147      0.7432     12.7740      0.0000
   2   2  39      1.1921      1.9965     -0.0202      0.0000
   4   2  39      2.7072      2.4758      3.8076      0.0000
   6   2  39      0.0000      2.0962     -0.7087      0.0000
   8   2  39     28.3230      0.7212    -27.6856      0.0000
  10   2  39      7.0436      1.1958      8.0225      0.0000
  -9   3  39      1.0687      2.2164     -1.0528      0.0000
  -7   3  39     13.8105      1.0866     12.0070      0.0000
  -5   3  39      5.4785      2.6413     -0.5071      0.0000
  -3   3  39      3.3119      2.4525      4.5459      0.0000
  -1   3  39      2.2550      2.2560      2.4114      0.0000
   1   3  39      4.7848      1.6503      5.8576      0.0000
   3   3  39      4.2930      2.4633     -4.4960      0.0000
   5   3  39      5.9536      1.5751      6.0611      0.0000
   7   3  39      4.2215      2.1056      6.1165      0.0000
  -4   4  39     15.1942      1.0747    -14.7418      0.0000
  -2   4  39     11.8659      1.2072     10.9060      0.0000
   0   4  39      6.4383      1.4502     -4.6937      0.0000
   2   4  39      4.9972      1.8180      4.1471      0.0000
 -12   0  40      5.2792      1.7952     -5.6991      0.0000
 -10   0  40      3.0458      2.4525      2.4427      0.0000
  -8   0  40      6.4250      1.4303      5.9815      0.0000
  -6   0  40     10.1826      1.4211    -10.0313      0.0000
  -4   0  40     23.9942      1.3268     23.6961      0.0000
  -2   0  40     17.9882      2.0379     17.9917      0.0000
   0   0  40      6.1687      1.5363      6.7329      0.0000
   2   0  40      7.9001      1.3735      6.0308      0.0000
   4   0  40      6.9419      1.5207     -7.9462      0.0000
   6   0  40     15.9729      1.9629    -15.4530      0.0000
   8   0  40      2.6763      2.6763     -5.0627      0.0000
  10   0  40      7.3538      1.6620     -7.0509      0.0000
 -11   1  40      0.4496      2.0581      0.2196      0.0000
  -9   1  40      5.4761      1.1768      4.0365      0.0000
  -7   1  40      6.1922      1.2813      5.0863      0.0000
  -5   1  40      5.7000      1.6123     -6.2299      0.0000
  -3   1  40      4.2419      1.5646     -0.3605      0.0000
  -1   1  40     24.6221      0.6410    -23.7138      0.0000
   1   1  40     11.7524      0.8530     12.0280      0.0000
   3   1  40      5.4091      1.6190      4.8238      0.0000
   5   1  40      1.2132      2.0962     -0.3934      0.0000
   7   1  40      4.5563      1.5617      5.8604      0.0000
   9   1  40      7.9850      1.0727      6.0771      0.0000
  11   1  40     11.3931      1.2186    -10.7803      0.0000
 -10   2  40      6.0163      1.1803     -5.0511      0.0000
  -8   2  40      3.7082      1.9410      4.4131      0.0000
  -6   2  40     13.9021      0.8140    -13.7984      0.0000
  -4   2  40     10.3615      1.1795    -10.1819      0.0000
  -2   2  40      1.5079      2.0814      3.6414      0.0000
   0   2  40      8.4549      0.9148     -8.0808      0.0000
   2   2  40     11.4913      0.8223    -11.6822      0.0000
   4   2  40     10.2116      1.0754      9.6767      0.0000
   6   2  40     16.0759      0.7814    -16.7192      0.0000
   8   2  40     46.4707      0.8033     47.5496      0.0000
  10   2  40     13.6330      1.1133    -13.2486      0.0000
  -7   3  40      8.2283      1.4655      6.6391      0.0000
  -5   3  40      6.7097      2.3004      2.3466      0.0000
  -3   3  40      0.0000      2.3933      0.6788      0.0000
  -1   3  40      6.0692      1.5735      6.4985      0.0000
   1   3  40     12.6568      1.5526     12.3507      0.0000
   3   3  40      0.0000      2.3240     -1.6055      0.0000
   5   3  40      5.4649      1.6582     -5.5360      0.0000
   7   3  40     26.5769      0.8686    -24.7091      0.0000
  -2   4  40     13.7599      1.1867     14.9333      0.0000
   0   4  40      5.1704      1.6999      5.5168      0.0000
 -11   1  41      2.8163      2.0790     -1.6280      0.0000
  -9   1  41      0.0000      2.2188     -0.5835      0.0000
  -7   1  41     14.1572      0.8367     13.7469      0.0000
  -5   1  41      0.0000      3.6001     -2.6837      0.0000
  -3   1  41     21.8681      0.9510    -22.3168      0.0000
  -1   1  41     33.6271      0.6742    -32.8796      0.0000
   1   1  41      5.4853      1.2314      3.4156      0.0000
   3   1  41     16.5930      0.7328     16.3327      0.0000
   5   1  41      0.0000      2.1165     -2.6234      0.0000
   7   1  41     11.1373      0.8895    -10.1232      0.0000
   9   1  41      6.8538      1.1679     -7.5411      0.0000
 -10   2  41      0.9910      2.0016      0.0056      0.0000
  -8   2  41      6.2863      1.2753     -6.7099      0.0000
  -6   2  41      5.3721      1.2931      4.5902      0.0000
  -4   2  41      3.6934      2.9779      0.1497      0.0000
  -2   2  41      1.5079      2.0814     -2.1811      0.0000
   0   2  41     16.6940      0.9258    -16.6253      0.0000
   2   2  41     22.1561      0.6824     21.0431      0.0000
   4   2  41      3.8747      1.7627      3.7509      0.0000
   6   2  41     18.3386      1.0554     18.0082      0.0000
   8   2  41     28.0958      0.7389    -26.7942      0.0000
  -7   3  41      5.5305      1.9088     -3.2803      0.0000
  -5   3  41     22.2844      1.2987     20.1442      0.0000
  -3   3  41     10.4460      1.2721     10.3910      0.0000
  -1   3  41      5.5848      1.7679     -4.9878      0.0000
   1   3  41     11.9993      1.4314      8.7784      0.0000
   3   3  41      1.6877      2.4747     -0.6805      0.0000
   5   3  41      0.0000      2.3631     -1.0432      0.0000
 -10   0  42     25.2420      0.9412    -24.5976      0.0000
  -8   0  42     10.1668      1.2021      9.2268      0.0000
  -6   0  42     17.1266      1.4082    -17.9756      0.0000
  -4   0  42     23.7083      1.3428     23.9261      0.0000
  -2   0  42     17.5204      0.9911     15.9718      0.0000
   0   0  42      0.0000      2.3824      1.5486      0.0000
   2   0  42     23.5539      0.9544     22.5273      0.0000
   4   0  42     31.9342      0.9819    -32.5648      0.0000
   6   0  42     15.1665      1.0957    -15.0926      0.0000
   8   0  42      3.9495      2.5224      4.6620      0.0000
  10   0  42      4.9769      2.4229     -4.1562      0.0000
  -9   1  42      3.6149      1.5928      2.1646      0.0000
  -7   1  42     10.1742      0.9274     10.3094      0.0000
  -5   1  42      6.2900      2.3005      8.9479      0.0000
  -3   1  42      8.5143      1.2463     -9.8683      0.0000
  -1   1  42     18.7187      0.8282    -17.7175      0.0000
   1   1  42      3.9231      1.6884      3.6909      0.0000
   3   1  42      1.6424      2.0937      1.1835      0.0000
   5   1  42      0.0000      2.6625     -1.5722      0.0000
   7   1  42      2.3567      2.1866     -1.3659      0.0000
   9   1  42      3.1100      2.2732      3.9011      0.0000
  -8   2  42      2.4594      2.1803     -2.6384      0.0000
  -6   2  42      6.7760      1.4571     -5.3992      0.0000
  -4   2  42      0.0000      2.7393      0.5728      0.0000
  -2   2  42     13.8811      0.8554    -12.9375      0.0000
   0   2  42      0.0000      1.9965      2.1061      0.0000
   2   2  42     12.7132      0.8197    -12.2541      0.0000
   4   2  42     16.1263      0.7734     15.7059      0.0000
   6   2  42      1.5526      2.2128      1.3392      0.0000
   8   2  42     14.8283      0.8827     13.1054      0.0000
  -3   3  42      5.0912      2.8422      2.3118      0.0000
  -1   3  42     15.3386      1.0889    -14.0566      0.0000
   1   3  42      9.2875      1.1404      9.2972      0.0000
   3   3  42     17.0219      0.9567     17.3011      0.0000
   5   3  42      6.6133      1.5019      7.4446      0.0000
  -9   1  43      4.7517      1.5990     -4.7762      0.0000
  -7   1  43      9.3207      1.2792      7.9145      0.0000
  -5   1  43      5.2235      2.5855     -4.2762      0.0000
  -3   1  43      0.0000      2.3034     -1.4875      0.0000
  -1   1  43     17.0470      0.7275    -16.5654      0.0000
   1   1  43     10.5824      1.0789    -10.9613      0.0000
   3   1  43      4.5223      1.5948     -5.1172      0.0000
   5   1  43      2.0506      2.2187      0.4733      0.0000
   7   1  43      2.9403      2.2634      4.3100      0.0000
   9   1  43      0.0000      2.2219     -0.9154      0.0000
  -8   2  43      1.9313      2.1240     -0.9624      0.0000
  -6   2  43      4.6014      1.8134      2.8987      0.0000
  -4   2  43      4.9555      2.7254      4.6473      0.0000
  -2   2  43     11.8275      1.2600    -11.3188      0.0000
   0   2  43      3.3224      1.9036     -2.6672      0.0000
   2   2  43      2.6490      2.6307     -0.8449      0.0000
   4   2  43      8.7953      1.1240     10.4444      0.0000
   6   2  43     14.0786      0.8514    -14.2166      0.0000
  -3   3  43     15.3629      1.6326     16.5183      0.0000
  -1   3  43      3.2106      2.8611     -1.7840      0.0000
   1   3  43      4.6397      1.8499     -3.3205      0.0000
   3   3  43     15.8499      0.9587     14.1642      0.0000
  -8   0  44     15.0489      1.5385    -13.8680      0.0000
  -6   0  44      9.9796      1.7400     10.4555      0.0000
  -4   0  44     90.4896      2.3134    -90.5973      0.0000
   0   0  44     10.5656      1.2864     10.5254      0.0000
   2   0  44     20.2830      1.6646     19.4333      0.0000
   4   0  44     31.1926      1.0052    -30.9388      0.0000
   6   0  44     16.8209      1.1102    -17.3275      0.0000
   8   0  44      5.3126      2.0067      5.4334      0.0000
  -9   1  44      4.3724      1.8194      4.1517      0.0000
  -7   1  44      6.1844      1.5965      5.7626      0.0000
  -5   1  44      5.2235      2.7702     -4.3040      0.0000
  -3   1  44      0.0000      2.3519     -1.4644      0.0000
  -1   1  44      8.0804      0.9887      6.6542      0.0000
   1   1  44      5.6882      1.1924     -5.6058      0.0000
   3   1  44      7.4845      1.1233     -7.5049      0.0000
   5   1  44      5.3330      1.4897     -4.4607      0.0000
   7   1  44      7.6116      1.1584      8.5307      0.0000
  -6   2  44      9.5118      1.2849      8.5188      0.0000
  -4   2  44      4.5237      2.9855     -5.8433      0.0000
  -2   2  44      4.4637      1.6125      1.9972      0.0000
   0   2  44      3.9127      1.6701     -2.8402      0.0000
   2   2  44     11.4880      0.8931    -10.1306      0.0000
   4   2  44      0.0000      2.2035     -1.6210      0.0000
   6   2  44     11.3451      0.9578     11.7307      0.0000
  -3   3  44      4.9554      3.1148      1.5391      0.0000
  -1   3  44      5.5701      1.8952      5.0003      0.0000
   1   3  44     15.0891      0.9583    -12.5022      0.0000
  -7   1  45      7.4875      1.4491     -7.6079      0.0000
  -5   1  45     12.3059      1.7246    -15.4285      0.0000
  -3   1  45      4.4220      2.0782      3.4966      0.0000
  -1   1  45      4.6661      2.2923     -4.2188      0.0000
   1   1  45      4.6675      1.4770      2.9299      0.0000
   3   1  45      3.8086      1.8822     -1.6604      0.0000
   5   1  45      3.2918      2.4102     -4.8239      0.0000
   7   1  45      4.4414      1.7858     -3.3155      0.0000
  -6   2  45      9.2069      1.2530      7.5385      0.0000
  -4   2  45      0.0000      2.8611     -3.0075      0.0000
  -2   2  45      4.2485      2.2706     -5.6859      0.0000
   0   2  45      5.1916      1.3467      4.5265      0.0000
   2   2  45      3.4258      2.0470     -3.8233      0.0000
   4   2  45      0.0000      2.2297      1.6254      0.0000
  -8   0  46     18.2451      1.5333    -16.3143      0.0000
  -6   0  46      0.0000      2.6118      1.3948      0.0000
  -4   0  46     21.4102      1.4869    -21.6613      0.0000
  -2   0  46     18.7612      1.4912    -19.4238      0.0000
   0   0  46     25.4613      1.8944     25.6803      0.0000
   2   0  46     17.7429      2.2564    -16.3723      0.0000
   4   0  46     36.3681      1.0686     35.9694      0.0000
   6   0  46     27.4228      1.4423    -28.1714      0.0000
  -7   1  46      4.1293      2.1475     -0.4956      0.0000
  -5   1  46      7.2943      2.2483      7.7069      0.0000
  -3   1  46      4.4037      2.4097      2.8139      0.0000
  -1   1  46      4.4678      2.2205     -4.1835      0.0000
   1   1  46      6.4066      1.1363     -5.3604      0.0000
   3   1  46      3.7313      1.8558     -1.7288      0.0000
   5   1  46      4.4928      1.7243      1.7560      0.0000
  -4   2  46      4.8159      2.8044      1.5879      0.0000
  -2   2  46      5.1012      2.1748      0.6109      0.0000
   0   2  46      4.1862      1.8532      4.5566      0.0000
   2   2  46      2.6401      2.1396      0.2067      0.0000
   4   2  46      4.5489      2.6324      5.4203      0.0000
  -5   1  47      7.0081      2.2024     -8.2590      0.0000
  -3   1  47     19.6168      1.0763    -19.0394      0.0000
  -1   1  47      3.9939      2.5362     -4.8468      0.0000
   1   1  47      2.8866      2.1182      3.1434      0.0000
   3   1  47      9.5578      1.0299      9.8970      0.0000
   5   1  47      0.0000      2.2379     -0.2737      0.0000
  -2   2  47      0.0000      2.9779      2.9722      0.0000
   0   2  47      5.5701      2.2515     -2.1962      0.0000
   2   2  47      6.1547      1.5233     -5.5164      0.0000
  -4   0  48      2.3360      3.0903      6.4363      0.0000
  -2   0  48     39.2288      1.5247    -39.7556      0.0000
   0   0  48     19.1815      2.0368     19.2475      0.0000
   2   0  48      2.9068      2.6812     -1.3973      0.0000
   4   0  48      5.6016      2.1077      5.3016      0.0000
  -5   1  48      3.0903      2.7393      3.1328      0.0000
  -3   1  48      9.2697      1.3982      9.4203      0.0000
  -1   1  48      0.6607      2.4525     -3.6214      0.0000
   1   1  48      0.0000      2.1477      0.5046      0.0000
   3   1  48      1.6178      2.2429     -2.4837      0.0000
  -1   1  49      9.0425      1.3516     -8.2882      0.0000
   1   1  49      2.6700      2.2515      1.1057      0.0000
 
